# Supplementary material for: Metabolite pools and carbon flow during C4 photosynthesis in maize: 13CO2 labeling kinetics and cell type fractionation
Source: J Exp Bot. 2016 Nov 7;68(2):283–98. doi: 10.1093/jxb/erw414 (PMC5853532; doi:10.1093/jxb/erw414)
Supplement: Supplementary_Tables_S1_S12 [file erw414_suppl_supplementary_tables_s1_s12.xlsx]

## Sheet: Supp S1
	Supplementary Table S1. Specific isotopomer-dependent MS parameters used in selected reaction monitoring (SRM). The number associated to the compounds represents the number of 13C incorporated in the molecule. * stands for compounds for which the labeling can be present or not in the product ion, leading to alternative parameters for the isotopomers. RT, retention time.
	Compounds	Parent ion ([M-H]-) formula	RT (min)	Masses	Collision energy (ev)	Preferred product ion formula	Masses
	Aspartate*-0, -1, -2, -3, -4	C4H6NO4 -	7.7	132, 133, 134, 135, 136	117	–CO2	88, 88/89, 89/90, 90/91, 91
	PEP-0, -1, -2, -3	C4H5O4-	44.2	167, 168, 169, 170	27	[PO3] -	79
	2PG-0, -1, -2	C2H4O6P -	43	155, 156, 157	10	[PO3] -	79
	R5P/Ru5P+Xu5P-0, -1, -2, -3, -4, -5	C5H10O8P -	13.6/16.1	229, 230, 231, 232, 233, 234	10	[H2PO4] -	97

## Sheet: Supp S2
	Supplementary Table S2. Corconfig.txt file used with the CORRECTOR program for the correction of aspartate, PEP, 2PG and pentose-phosphate data. LB (labeling positions) is the maximal number of atoms being labeled
		Fragment mass			Sum of all atoms in the fragment and labelling positions	Atomtype & number of atoms								LB
	Identifier	Lowest	Highest	Additional peaks		1	2	3	4	5	6	7		8
						C	H	O	N	S	Si	P		C
	Aspartate	132	136	0	18	4	5	4	1	0	0	0		4
	PEP	167	170	0	16	4	5	4	0	0	0	0		3
	2PG	155	157	0	15	2	4	6	0	0	0	1		2
	R5P	229	234	0	29	5	10	8	0	0	0	1		5
	Ru5P+X5P	229	234	0	29	5	10	8	0	0	0	1		5

## Sheet:  Supp S3
	Supplementary Table S3. Amounts of unlabeled form and 13C-isotopomers for each metabolite in the time kinetic pulse, chase experiments and the cell separation experiment. CS stands for material used for cell separation. Amounts are expressed as nmol g-1 FW. The number associated to a metabolite represents the number of 13C atoms incorporated in the metabolite. Duration of labeling/chase is indica…
																										g
		kinetic														Chase			CS
	Compounds	0	10	15	20	30	50	60	180	300	600	1200	2400	3600		300	1200		180-1	180-2	180-3
	Malate-0	4572.18	3388.59	2259.6	2622.7	4483.3	1653.42	4027.44	5890.23	3127.38	3366.08	2589.83	812.62	2038.8		1093.82	2998.91		979.873	852.974	1477.71
	Malate-0a	1275.98	587.61	206.435	519.063	442.39	411.175	283.396	157.661	0	0	157.553	288.956	0		176.752	713.253		23.7735	239.065	449.851
	Malate-1	22.7835	645.072	963.616	685.558	755.226	691.037	840.274	808.88	880.901	545.141	225.451	53.8119	62.0071		209.119	187.53		698.814	587.772	446.625
	Malate-2	0	54.6225	111.946	80.0602	81.1197	153.424	124.394	200.276	362.419	411.584	243.465	73.7303	74.055		304.422	131.542		294.808	261.082	201.593
	Malate-3	0	8.16217	12.519	9.08513	15.0452	28.4279	31.626	73.3615	151.843	238.678	190.049	126.02	150.091		341.161	94.1671		130.53	103.764	88.2047
	Malate-4	0	3.29561	4.24586	4.99559	4.98044	14.6979	19.0721	58.5839	171.276	507.936	482.244	756.244	1012.61		267.309	172.269		150.836	107.078	112.488
	Malate(L)	22.7835	711.152	1092.33	779.699	856.372	887.587	1015.37	1141.1	1566.44	1703.34	1141.21	1009.81	1298.76		1122.01	585.509		1274.99	1059.7	848.911
	Malatei	3296.2	2800.98	2053.17	2103.64	4040.91	1242.24	3744.05	5732.57	3395.05	3770.66	2432.27	523.664	2038.8		917.066	2285.66		956.1	613.908	1027.85
	Aspartate-0	96.8392	33.3916	23.4947	27.7773	37.0816	14.4331	14.4182	13.5604	10.9413	7.14242	5.1715	1.32373	1.58536		16.3595	37.0908		40.7884	29.6691	29.1608
	Aspartate-1	2.54698	89.862	68.1712	82.7664	95.915	70.6611	76.0799	79.9727	69.624	38.5591	18.5611	3.97319	2.00047		12.7368	10.0934		328.17	261.274	174.416
	Aspartate-2	0	7.18351	7.40981	10.0136	10.9082	15.5624	12.1669	18.8289	25.6614	29.3717	21.6809	6.39155	2.49778		17.1409	5.52188		129.916	112.614	80.9089
	Aspartate-3	0	0.676726	0.511043	0.898304	1.62898	2.73529	3.04156	6.96998	10.9033	19.0541	15.9877	12.6859	5.96088		18.6992	1.82244		59.9364	39.0436	36.869
	Aspartate-4	0	0.305401	0.36525	0.262894	0.608182	1.30938	1.2999	4.44916	11.4935	32.5123	37.5759	73.1863	35.7528		1.61934	0		48.4727	40.5517	42.1456
	Pyruvate-0	186.341	119.5	101.597	125.155	237.26	51.0723	142.603	171.092	117.465	121.202	58.6738	14.6798	23.787		27.2767	15.148		43.9944	57.795	98.0035
	Pyruvate-1	0	4.21377	3.92357	5.344	6.92351	6.06214	9.55374	25.3094	22.7063	50.3492	31.157	0	0		0	0		9.90358	12.4201	25.6598
	Pyruvate-2	0	0	0	0	0	0	0	6.87939	8.05522	25.9097	19.8471	0	11.2503		0	0		0	5.96777	9.9149
	Pyruvate-3	0	0	0	0	0	0	0	0	9.51705	58.9497	63.8944	37.5146	104.123		0	0		6.65505	6.23011	12.7556
	Alanine-0	3393.7	1799.17	1000.92	1727.77	2183.52	608.27	1847.27	2242.07	2422.67	1849.3	2098.36	79.9594	92.2496		327.108	578.24		662.609	771.147	905.815
	Alanine-1	0	0	0.414428	0.181315	5.96222	9.77428	28.4042	98.8328	171.738	276.295	415.973	53.7351	64.3732		159.343	81.5587		60.5084	68.7031	93.825
	Alanine-2	0	0	0	1.56117	2.2346	2.88571	13.2385	66.2754	188.998	656.54	1341.75	481.841	695.099		499.205	70.5329		70.1198	66.837	111.124
	PEP-0*	13830.6	6691.2	11516.5	8731.08	13216.8	11360.8	8100.31	11961.5	9512.01	8136.07	5265.77	929.113	736.513		8379.93	13195.7		18859.6	15690.2	14828.6
	PEP-1*	50.4984	742.796	2333.42	1925.37	2627.62	2920.12	1967.1	3558.84	4664.27	6423.51	7010.74	1143.89	809.656		4233.28	1837.82		9916.73	8031.93	7451.55
	PEP-2*	0	0	239.563	195.894	343.394	631.405	239.483	1644.54	2178.8	3961.79	6177.59	2236.44	2078.85		6551.29	715.931		3852.38	3344.02	3595.17
	PEP-3*	0	0	0	0	176.253	391.411	248.854	953.764	2510.49	10188.6	16308.1	21583	25105.5		6364.32	274.616		5973.81	3819.58	5150.61
	3PGA-0*	1.92974e+06	719576	1.01792e+06	593094	1.29466e+06	344009	418184	442233	387865	265141	140008	31815.4	24886.7		1.13865e+06	1.25545e+06		40147.5	40761.7	44670.2
	3PGA-1*	42143	793633	1.43159e+06	816099	2050625	669612	616352	734906	610614	717462	361679	55537.7	50718.2		474743	143153		106712	119134	84783.9
	3PGA-2*	0	205774	395832	215752	664840	258425	363058	631676	665015	875103	493242	178436	149575		346186	42031.3		101037	118210	120816
	3PGA-3*	0	78291.2	164178	92324	298682	333757	330088	746723	1.04353e+06	2.73333e+06	1.86838e+06	1.71753e+06	1.81742e+06		113605	6650.38		235347	188030	247360
	2PGA-0*	1.38954e+06	282656	493931	538424	525958	332454	205328	226753	174549	107380	89205.2	28380.7	20752.1		1.29254e+06	1.12401e+06		57053.5	47313.2	47066.9
	2PGA-1*	32197.7	470424	820463	881279	876424	703270	458266	447817	409231	266162	246696	83938.2	34415.7		405730	117569		104587	91810.6	125910
	2PGA-2*	0	155425	207018	295990	217295	386190	267808	274102	361727	343169	373975	247711	163625		224545	31802.2		159301	126354	130310
	2PGA-3*	0	51939.1	83974.2	122269	104435	155990	177808	330488	602799	1.04959e+06	1.41365e+06	1.7528e+06	1.70549e+06		65955.2	5775.2		224021	202163	216770
	DHAP-0	251.007	100.464	133.033	91.5761	81.0022	58.6791	66.5378	84.4545	57.2556	35.9509	15.3727	3.07819	2.86615		157.457	197.744		31.4512	26.1897	22.2683
	DHAP-1	7.16371	110.221	190.537	119.334	114.065	99.6595	111.358	140.683	101.705	89.2871	43.2236	7.71072	7.56607		67.2349	24.0958		52.9142	37.8401	33.7152
	DHAP-2	0	24.5048	40.9652	29.3295	30.9479	45.6559	62.6807	108.788	103.987	111.282	63.3947	25.7648	30.4979		47.0136	7.00007		66.4772	44.0331	41.2772
	DHAP-3	0	6.45616	12.3079	10.2511	12.8538	29.5956	43.4501	113.153	154.383	323.548	254.566	200.576	306.184		15.8866	1.00843		118.515	67.0351	76.6311
	FBP-0	8.73764	3.20287	4.20989	3.17947	2.67846	3.99856	1.88963	1.64916	1.24772	0.526779	0.321546	0.154582	0.164816		2.86105	5.16798		0.262149	0.252957	0.219309
	FBP-1	0.286607	2.85178	5.44465	3.54634	2.94949	4.22851	2.17933	2.55987	1.89336	0.312273	0.206547	0.0293922	0.0472792		1.84676	1.31359		0.516269	0.34699	0.153039
	FBP-2	0	1.72273	4.25711	2.49633	2.63947	4.25951	2.5199	3.45694	2.66218	0.573064	0.548192	0.0374123	0.0376718		1.63289	0.459547		0.78684	0.749832	0.31608
	FBP-3	0	0.631899	1.64043	1.12054	1.23697	2.84547	1.96378	3.708	3.85256	1.66355	1.47416	0.336848	0.241175		1.08065	0.14228		1.3026	1.09119	0.588627
	FBP-4	0	0.191954	0.585653	0.471491	0.451122	1.59963	1.33278	2.87247	3.87373	2.40464	2.51202	0.649905	0.44028		0.388234	0.03869		1.55283	1.15959	0.678043
	FBP-5	0	0.0659097	0.088224	0.0673911	0.0971359	0.57824	0.587802	1.56421	2.75759	2.17257	2.96188	1.29619	1.33043		0.240705	0.0271576		1.29062	0.867336	0.652246
	FBP-6	0	0.033768	0.0402386	0.0428409	0.0644167	0.238378	0.156699	0.676043	1.95542	3.21269	5.46371	5.02287	6.06132		0.0613001	0.0373382		1.22246	0.695741	0.545439
	F6P-0	88.3756	38.9285	40.6607	33.5492	25.4602	29.5447	22.4264	17.2739	14.8424	9.27422	5.96843	4.46764	4.70684		33.8634	59.7207		13.1612	7.82897	9.01434
	F6P-1	4.32048	20.7637	31.0941	23.2946	19.2767	14.4621	12.5329	14.8323	8.56598	3.24791	0.832493	0.157742	0.355195		18.4131	11.6668		4.97464	3.53467	4.11004
	F6P-2	1.10171	16.666	27.597	19.6161	16.4936	18.5653	18.1716	22.9578	17.2279	7.55257	4.10106	0.663787	1.25022		19.917	4.45942		12.2314	8.36003	8.43029
	F6P-3	0	5.76961	12.1328	7.93732	8.40016	10.5587	15.0143	24.3549	25.5859	16.7779	7.94911	1.50535	2.14773		9.17933	1.29165		16.8016	13.3519	13.0325
	F6P-4	0	1.91202	3.89726	3.71399	3.60708	8.97258	10.9694	21.9405	26.4389	29.8404	18.1282	4.73247	5.49001		4.19339	0.268291		24.4923	18.7509	17.7915
	F6P-5	0	0	0.551223	0.703198	0.128528	2.57242	3.80574	11.7284	20.6853	32.8655	18.1056	11.3681	15.0948		1.69512	0.151754		21.5925	15.9672	15.9365
	F6P-6	0	0	0	0	0.105486	0.710414	1.16107	7.19263	14.2578	49.9102	38.6822	47.1497	81.767		1.59853	0.71253		17.9734	10.2723	14.5416
	SBP-0	11.0203	7.744	13.6098	8.02899	7.73748	13.4519	10.4413	10.6994	13.8139	13.8724	13.5006	10.6035	10.6654		15.053	12.6348		9.3233	9.02526	9.53381
	SBP-0a	2.63446	0.876596	0	0.728821	0.736517	0	1.31088	0.856015	0.439012	0	0	1.50144	0		0.300275	1.29694		0.287851	1.75562	2.20523
	SBP-1	0.162855	0.589365	0.955352	0.226123	0.566317	0.422046	0.19876	0.282954	0.607013	0.430211	0	0.00276142	0.0225755		0.976784	0.646708		0.175293	0.342514	0
	SBP-2	0	0.415003	1.37074	1.04163	0.542754	0.537372	0.186635	0.166567	0.114026	0	0	0	0		0.625047	0		0	0	0
	SBP-3	0.109464	0.627491	1.02276	0.7306	0.611158	0.911294	0.516859	0.401839	0.291061	0.343066	0.102182	0	0		0.434636	0.0037651		0.145028	0.228557	0
	SBP-4	0.0317935	0.173652	0.249653	0.0940977	0.340656	1.0317	0.392696	0.379024	0.469009	0.724306	0.423164	0	0.0578516		0.114211	0.00562811		0.647162	0.273134	0.3243
	SBP-5	0	0.0670869	0.202414	0.0780963	0.0723232	0.33298	0.183161	0.510506	0.513067	1.02016	0.722161	0	0.134708		0.0953303	0.0813081		0.391627	0.196717	0.202753
	SBP-6	0	0.122036	0.126211	0.0392066	0.068847	0.128208	0.111608	0.228305	0.324059	1.12874	0.766945	0.194098	0.749943		0.219079	0.409893		0.592817	0.0367506	0.107692
	SBP-7	0	0.0673406	0	0	0	0.118925	0.0379766	0.11336	0.181325	1.29708	1.41413	1.24027	1.97349		0.173208	0.494325		0.698792	0.10528	0.0985921
	SBP (L)	0.304113	2.06198	3.92712	2.20975	2.20205	3.48253	1.6277	2.08256	2.49956	4.94357	3.42858	1.43713	2.93857		2.6383	1.64163		2.65072	1.18295	0.733337
	SBPi	8.38588	6.86741	14.5984	7.30017	7.00097	13.9959	9.13047	9.84334	13.3748	15.8774	13.9906	9.10206	10.6654		14.7527	11.3378		9.03544	7.26964	7.32857
	S7P-0	37.7652	2.70032	4.50859	2.95203	2.00212	1.23626	0.970216	0.715126	2.89788	0.525329	0.267665	0.110053	0.0645669		9.67422	15.4647		1.01018	1.27642	0.688011
	S7P-1	3.02128	6.9492	12.4736	9.11647	6.37119	3.06106	2.38093	1.94983	1.90626	0.252665	0.128777	0.00311344	0		9.82666	4.57903		1.04195	0.906916	0.512708
	S7P-2	0	8.95497	18.6401	12.4698	10.3956	7.47083	5.44822	4.8114	3.15701	1.10941	0.357196	0.0321904	0.00917268		8.0952	1.62927		3.03796	2.28777	1.69647
	S7P-3	0	6.37178	14.0031	9.95637	8.92942	9.37436	7.52868	8.46646	6.11661	3.40152	1.13644	0.108091	0.126313		4.34733	0.235726		6.49525	4.92259	3.52731
	S7P-4	0.0045609	2.4273	5.67214	4.63607	4.53639	7.79757	7.08346	9.68759	8.94941	8.03466	3.00728	0.46791	0.57683		1.83349	0.0384246		11.6814	8.14629	6.12688
	S7P-5	0	0.888366	2.08012	2.14855	2.03099	4.854	5.02679	8.82769	10.7798	15.0063	6.8526	2.02881	2.57884		0.69889	0.00717174		16.2641	9.4313	8.37719
	S7P-6	0	0.418572	0.565118	0.550427	0.417375	1.68076	2.29458	5.17421	8.34322	17.0376	8.51082	5.17582	7.82762		0.394929	0.17568		14.3646	8.4404	7.55456
	S7P-7	0	0.117564	0.156613	0.13478	0.144265	0.592059	0.881132	2.34691	5.86845	21.5635	15.6041	19.3656	36.9785		0.363424	0.0310864		12.5667	5.64192	6.08357
	R5P-0	2.52857	1.67243	1.69042	1.10713	1.2298	1.01929	1.27366	1.22718	0.991368	0.851511	0.418558	0.0851267	0.10614		0.915445	1.48182		1.07525	0.986038	0.919639
	R5P-1	0.076585	0.523772	1.01322	0.476262	0.564233	0.525014	0.471047	0.464695	0.340069	0.175182	0.0715437	0.0208254	0.00420133		0.563204	0.224695		0.38344	0.648852	0.638784
	R5P-2	0.0310556	0.170082	0.446358	0.21268	0.279886	0.311042	0.428168	0.552625	0.440322	0.42985	0.0879521	0.044476	0.0299413		0.685192	0.133724		0.923481	1.16009	1.27499
	R5P-3	0.0108674	0.0814633	0.171774	0.112085	0.168337	0.199687	0.312957	0.574287	0.482048	0.858867	0.416585	0.169949	0.160845		0.317366	0.0440673		1.01879	1.42451	1.95702
	R5P-4	0	0.0203749	0.0426586	0.0225735	0.0527039	0.0867805	0.0838787	0.226211	0.297664	0.638815	0.386544	0.192171	0.292508		0.188908	0		0.682094	1.19325	1.53289
	R5P-5	0	0	0.00380399	0	0	0.0109305	0.0310915	0.108406	0.221216	0.963923	0.754342	0.822967	1.69345		0.293714	0.0269958		0.790438	1.02755	1.51728
	Ru5P+X5P-0	52.9531	23.5136	28.2797	18.0014	19.4654	12.1798	10.277	8.53926	10.9558	2.97092	1.54135	0.224116	0.252539		17.9785	40.2496		5.45185	5.65769	3.47822
	Ru5P+X5P-1	1.21349	20.5388	25.0975	17.9853	20.8137	15.415	15.8608	11.0136	6.16424	2.74862	1.07819	0.0523517	0.00363422		13.3898	7.50054		6.66457	6.53412	8.15915
	Ru5P+X5P-2	0	12.2443	14.2387	10.8007	13.9149	14.7859	14.439	18.9038	12.1237	6.97197	3.32197	0.27517	0.206181		11.295	2.8154		12.0602	11.5962	15.1722
	Ru5P+X5P-3	0	4.37809	6.96168	5.86086	7.41173	12.5221	14.008	21.6425	17.5317	21.0121	11.1338	2.19582	1.77184		3.88212	0.401982		20.4568	18.9891	26.1871
	Ru5P+X5P-4	0	1.03278	1.376	1.54412	1.43263	5.27057	6.78822	12.5449	13.0229	20.941	11.0755	5.34832	8.03601		2.57975	0.0845345		19.1326	15.1431	24.6116
	Ru5P+X5P-5	0	0.109864	0.126004	0	0.454675	1.18754	2.05563	6.91214	10.7548	31.6024	26.3226	25.3516	42.4479		0.835344	0		18.1283	12.9864	22.1903
	RuBP-0	15.362	5.0499	9.97549	5.17568	6.72256	4.89163	2.36813	1.5416	4.85391	0.851154	0.724713	0.228335	0.0886902		7.01783	16.7014		3.70656	2.82182	1.48362
	RuBP-1	0.636413	7.84533	19.4785	10.1766	14.617	11.6745	5.98409	4.6585	3.66464	1.70498	0.679945	0.033184	0.0654788		5.06787	3.84682		4.05063	4.28828	3.59496
	RuBP-2	0	4.40297	11.4999	6.13682	10.1587	11.601	6.66481	6.94223	6.74914	3.86496	2.02035	0.29267	0.218344		4.45764	1.12983		8.03935	8.12729	7.34166
	RuBP-3	0	1.96585	6.16563	4.07649	6.58954	11.1261	6.92328	9.24263	10.5805	10.5945	7.28225	1.5716	1.1417		1.61085	0.193355		15.122	15.008	14.6748
	RuBP-4	0	0.464013	1.18544	0.879904	1.65796	3.82632	2.87324	5.86032	8.1675	12.4896	9.32793	4.37913	3.99838		0.744076	0.0858032		14.429	12.5358	12.5596
	RuBP-5	0	0.116458	0.291933	0.296592	0.426905	1.94493	1.36488	3.83138	6.71757	20.441	21.6058	21.3524	22.274		0.479699	0.125439		13.3573	10.9236	12.6875
	G6P-0	98.5494	91.1028	94.5227	72.2108	57.3266	57.8949	46.8102	36.5761	27.399	19.9877	14.3366	9.23006	8.13362		41.0604	74.1445		20.8356	13.6547	17.9478
	G6P-1	4.65237	21.5687	30.9577	24.556	21.7301	20.9588	20.0743	23.3532	13.6025	4.33319	3.73824	0.854585	0.846225		19.7801	14.4604		6.69998	4.79947	5.36235
	G6P-2	0.542418	8.38512	15.7178	13.9125	12.7498	15.2147	19.4567	28.1828	22.4876	11.2588	6.72076	2.00499	2.17473		21.0514	6.95852		14.5529	10.0954	9.49215
	G6P-3	0	1.99616	4.6529	3.76353	4.8003	8.50444	12.7619	26.4153	28.2232	22.8442	14.1106	4.25779	4.00129		12.9979	2.77455		19.7931	12.196	14.3566
	G6P-4	0	0.822952	0.786089	1.34162	1.07568	4.80434	8.05052	21.4841	30.606	32.1132	26.4078	6.01658	6.53545		5.67192	0.649218		20.4031	14.6368	17.2367
	G6P-5	0	0	0	0.25744	0	1.09191	3.12893	9.86928	22.0168	34.2511	27.6088	13.637	17.1501		2.64099	0.610277		18.3227	10.4868	14.305
	G6P-6	0	0	0	0	0	0.168456	0.59143	4.77268	16.3551	53.1938	54.3325	56.6941	80.6027		3.28298	1.77076		16.6565	8.4421	11.1817
	G1P-0	12.9472	12.7136	14.5165	9.04279	9.53665	9.0008	6.97866	5.66464	4.04967	4.22784	4.44745	2.26474	3.48219		5.82773	11.512		11.378	8.27258	7.11893
	G1P-0a	8.9551	4.75917	2.47089	4.62074	3.55387	3.89433	1.64687	0	0	0	0	2.26474	0		4.13209	5.56155		0	0.372859	0
	G1P-1	0	1.97254	2.78692	1.75404	2.32772	1.51425	2.51426	1.87978	0.684681	0.0327312	0	0	0		1.16851	1.58152		0.541376	0.410158	0.686852
	G1P-2	0	1.5218	2.96419	2.14991	2.5399	2.33313	2.25609	4.1458	2.45399	0.805216	1.21258	0.181684	0		1.92384	1.12045		4.76009	1.19583	0.916854
	G1P-3	0	0.296533	0.234453	0.183026	0.39789	0.879001	1.78534	1.84223	2.16699	0.99101	0.512336	0.105033	0.190087		1.11754	0.122063		3.26361	1.92464	2.48302
	G1P-4	0	0.405061	0.41421	0.247391	0.00249661	0.0654409	0.472315	1.63911	2.29614	2.27724	1.47532	0.447754	0.156955		0.22375	0		4.43446	2.69174	2.24702
	G1P-5	0	0	0.0844275	0	0.133225	0.268958	0.104501	1.2054	1.49954	3.76545	2.43326	0.705283	1.7996		0.23648	0.117265		3.82042	1.40302	2.66669
	G1P-6	0	0	0	0	0	0	0.175724	0.361838	0.663756	2.67998	3.65346	3.79651	6.80846		0.152893	0.452257		3.54789	0.956852	1.70501
	G1P (L)	0	4.19593	6.48421	4.33437	5.40123	5.06078	7.30824	11.0742	9.76509	10.5516	9.28695	5.23627	8.9551		4.82301	3.39355		20.3678	8.58224	10.7054
	G1Pi	3.99206	7.95439	12.0456	4.42206	5.98278	5.10647	5.3318	7.7837	4.85966	5.82438	4.7793	0	3.48219		1.69564	5.95044		22.7907	7.89972	8.86927
	ADPG-0	0.612897	0.321723	0.200135	0.25089	0.171955	0.173153	0.118822	0	0.0395536	0	0	0.00769294	0		0.381839	0.318977		0	0.0163785	0.0415037
	ADPG-1	0.0084894	0.190209	0.207282	0.271644	0.0955704	0.236621	0.17246	0.0413829	0.0478889	0	0	0	0		0.214065	0.0694876		0.0415147	0.0144221	0.0129415
	ADPG-2	0	0.166508	0.1749	0.271336	0.0972726	0.304854	0.270979	0.0813902	0.107988	0.00275796	0	0	0		0.269553	0.0481723		0.0609825	0.0373982	0.0479062
	ADPG-3	0	0.0501382	0.0789411	0.114408	0.0773242	0.282036	0.279548	0.0905628	0.0861471	0.0449066	0.0582915	0	0		0.102345	0		0.0898242	0.107092	0.0950298
	ADPG-4	0	0.00324176	0.0205743	0.0397905	0.000809266	0.138816	0.174703	0.0753397	0.178864	0.115645	0.0665099	0.0210116	0.0453113		0.0341005	0		0.141051	0.0626254	0.121135
	ADPG-5	0	0	0	0	0	0.0625104	0.0767417	0.0584612	0.159396	0.137648	0.159607	0.0562841	0.157763		0.0299996	0		0.128959	0.108988	0.124301
	ADPG-6	0	0	0	0	0	0.00651861	0.0294066	0.0364471	0.0998742	0.185353	0.198244	0.211152	0.587713		0	0		0.0823872	0.031901	0.0677771
	UDPG-0	79.6149	71.0339	48.3296	49.9906	37.6057	66.9667	43.1853	24.0823	23.1887	22.1635	16.6112	9.94483	10.85		29.3479	62.0707		9.72757	6.85842	9.62032
	UDPG-0a	51.7289	35.7583	38.6315	35.7135	34.397	22.905	18.8683	16.1358	0	0	0	9.94483	0		20.8458	36.3631		9.72757	6.85842	9.62032
	UDPG-1	1.85115	11.4987	9.22799	11.3087	10.228	13.8612	13.8538	8.29183	7.38379	1.66218	1.6277	0.489612	0.597926		11.501	9.13715		3.37555	2.89705	3.15864
	UDPG-2	0.288456	4.97647	4.34076	4.52626	6.0436	9.83023	9.8101	10.4106	10.306	4.91594	2.90521	0.751887	0.301447		9.6487	4.66886		5.78773	4.52898	5.36789
	UDPG-3	0	0.914731	1.27086	1.61891	2.3742	4.87974	6.51002	9.14549	11.9939	9.08143	7.68076	1.70419	1.70262		6.05894	1.22873		9.66152	6.88057	8.01887
	UDPG-4	0	0.720281	0.323197	0.701144	0.735983	1.87986	3.51905	6.518	13.7786	13.9321	13.4419	3.25098	2.81073		2.71272	0.867699		10.4511	6.86711	7.82096
	UDPG-5	0	0	0.074171	0	0	0.475371	1.28382	1.95222	8.36214	14.2522	13.6095	7.90394	7.35713		1.42674	0.432683		7.98793	4.38588	6.55004
	UDPG-6	0	0	0	0	0.0896843	0.0371268	0.023381	1.41453	5.31949	20.1533	22.6417	25.1453	41.0986		1.67457	1.17028		6.85285	2.92259	6.66135
	UDPG (L)	2.13961	18.1102	15.237	18.155	19.4715	30.9635	35.0002	37.7327	57.1439	63.9971	61.9068	39.2459	53.8685		33.0227	17.5054		44.1167	28.4822	37.5778
	UDPGi	27.886	35.2756	9.69806	14.277	3.20865	44.0617	24.317	7.94648	26.4641	32.2921	24.6495	0	10.85		8.50213	25.7076		0	0	0
	2PG-0	1.31209	0.899896	1.13673	1.3125	1.23585	1.3276	1.22711	0.846576	0.512802	0.489678	0.253844	0.114867	0.183059		1.10271	1.47169		n.d.	n.d.	n.d.
	2PG-1	0.00834644	0.18819	0.147333	0.195714	0.282132	0.515368	0.525311	0.445666	0.36074	0.295168	0.139072	0.069593	0.109604		0.133446	0.119374		n.d.	n.d.	n.d.
	2PG-2	0.0377636	0.0421431	0.126093	0.180213	0.0627175	0.404144	0.449101	0.559022	0.566198	1.15792	0.874176	1.293	2.28778		0.299516	0.0475735		n.d.	n.d.	n.d.
	Glycine-0	236.05	176.223	131.432	159.499	117.525	84.6995	111.852	96.8178	84.9178	123.806	150.233	10.2027	24.596		82.787	73.2134		67.4279	72.6559	64.0581
	Glycine-0a	83.9178	82.7232	83.2071	81.706	82.5533	80.7934	76.3973	66.8077	52.6173	0	0	10.2027	0		20.669	73.2134		45.3368	46.4278	46.0988
	Glycine-1	0.101002	1.29564	0.811695	2.31285	1.46556	3.22539	7.62151	17.2111	31.4015	88.7412	107.225	34.655	84.0188		63.3499	6.4292		38.682	37.591	37.92
	Glycine (L)	0.101002	1.29564	0.811695	2.31285	1.46556	3.22539	7.62151	17.2111	31.4015	88.7412	107.225	34.655	84.0188		63.3499	6.4292		38.682	37.591	37.92
	Glycinei	152.132	93.4994	48.2247	77.7933	34.9721	3.90607	35.4547	30.01	32.3005	128.528	173.44	0	24.596		62.1181	0		22.0911	26.2281	17.9593
	Serine-0	390.576	270.981	143.482	207.715	226.626	295.69	269.273	399.411	278.867	219.948	277.983	32.9363	50.7416		68.9383	142.252		158.647	219.889	171.429
	Serine-0a	164.07	164.07	143.482	164.07	164.07	161.57	161.358	151.056	125.837	34.8283	0	2.94181	0.0046764		0	85.0689		126.261	118.747	120.065
	Serine-1	0	0	0	0	0	2.49973	2.7118	13.0143	32.243	85.7752	116.806	52.6265	44.4772		107.791	55.1211		32.5882	41.1207	38.4751
	Serine-2	0	0	0	0	0	0	0	0	5.99004	43.4665	94.251	108.502	119.588		148.563	23.88		5.22088	4.20248	5.52961
	Serine (L)	0	0	0	0	0	2.49973	2.7118	13.0143	38.2331	129.242	211.057	161.128	164.065		256.354	79.0011		37.8091	45.3231	44.0047
	Serinei	226.506	106.911	0	43.6447	62.5561	134.12	107.915	248.355	153.03	185.119	324.97	29.9945	50.7369		161.223	57.1831		32.3862	101.142	51.3632
	Glycerate-0	704.18	493.081	367.963	356.779	381.442	228.948	356.265	594.432	368.813	504.952	499.013	236.904	233.05		204.588	204.005		336.015	368.587	424.014
	Glycerate-1	0	1.45451	0	0	0	0	0	5.29812	2.99913	22.7623	37.0989	15.0154	27.9644		20.9258	19.7794		0	0	2.88887
	Glycerate-2	0	0	0	0	0	0	0.581868	5.45842	4.44681	24.2493	38.1406	54.6795	102.365		50.4934	21.7757		0	0	0.110353
	Valine-0	154.405	116.42	60.8452	84.8165	61.4476	87.6103	100.887	81.7396	92.2958	114.579	143.532	80.1079	73.0774		59.329	32.5373		103.08	96.7109	110.51
	Valine-1	0	0	0.0154899	0	0.0796312	0	0	0	0.283553	0	0	0.187453	0		2.05702	0.296317		0	0.47835	0
	Valine-2	0	0	0	0	0	0	0	0	0	0	0	0	0		0	0		0	0	0
	Threonine-0	220.212	155.342	95.7183	141.89	152.493	124.994	159.67	210.045	197.65	184.195	245.637	106.204	108.198		144.737	97.9027		n.d	n.d	n.d
	Threonine-1	0	0.873719	1.33345	1.01294	0	2.17837	3.33769	1.67949	3.9093	2.72535	8.8593	1.63221	3.41505		4.95493	3.04828		n.d	n.d	n.d
	Threonine-2	0	0	0	0	0	0	0	0	0.242121	0.33987	1.88907	1.50102	2.90419		4.84135	2.72539		n.d	n.d	n.d
	Glutamate-0	3199.23	2312.01	2203.8	2094.15	2300.22	1601.88	2195.65	3474.89	3603.1	3430.08	2876.26	1155.69	926.501		1233.65	1113.68		1730.73	1558.39	1361.25
	Glutamate-1	3.99659	46.5416	16.9124	12.2999	19.2217	47.98	10.0862	81.0231	30.9543	87.204	78.2898	57.274	74.215		95.0983	118.336		39.2516	32.9805	55.3772
	Glutamate-2	0	0	0	0	0	2.11297	0	0	0	18.1988	18.7718	43.034	47.4917		98.0408	147.212		0	0	0
	Glutamate-3	0	0	0	0	0	0	0	0	1.49331	26.1358	41.8464	96.7078	119.694		169.906	172.809		2.99076	0.667513	2.49226
	Glutamate-4	0	0	0	0	0	0	0	0	0	0.755449	6.53842	29.7675	47.672		102.073	132.379		0	0	0
	Glutamate-5	0	0	0	0	0	0	0	0	0	4.89851	12.2505	83.1356	168.312		301.553	247.471		0	0	0
	Fumarate-0	30.2706	14.1673	13.9939	10.3938	13.3466	3.72539	8.60482	15.5818	10.7963	13.6801	14.5211	3.01853	7.56439		6.91367	4.68583		4.81984	8.69397	8.57154
	Fumarate-0a	4.4153	3.18359	2.46972	2.83604	2.99394	3.24383	2.28283	1.92842	0.763175	0.0326432	-0.00608694	1.65742	0		3.29025	4.07571		0.791911	0	0
	Fumarate-1	0	1.23171	1.82692	1.57926	1.42137	1.17147	2.13247	2.17774	2.73928	1.75631	1.04407	0	0.312082		1.12506	0.339592		2.48663	5.35671	3.01525
	Fumarate-2	0	0	0.118668	0	0	0	0	0.309148	0.912851	1.05128	1.06715	0	0		0	0		0.813942	1.51409	1.18499
	Fumarate-3	0	0	0	0	0	0	0	0	0	0	0	0	0		0	0		0.32282	0.466481	0.558489
	Fumarate-4	0	0	0	0	0	0	0	0	0	1.57507	2.31017	2.75788	4.10322		0	0		0	0.63212	0.510416
	Fumarate (L)	0	1.23171	1.94558	1.57926	1.42137	1.17147	2.13247	2.48689	3.65213	4.38266	4.42139	2.75788	4.4153		1.12506	0.339592		3.62339	7.96941	5.26915
	Fumaratei	25.8553	10.9837	11.5242	7.55777	10.3526	0.481561	6.32199	13.6533	10.0331	13.6475	14.5272	1.36111	7.56439		3.62343	0.610116		4.02793	12.2481	9.42538
	Succinate-0	469.775	473.822	455.183	394.93	450.764	143.594	330.662	503.952	469.719	630.788	557.24	256.375	391.802		371.563	231.98		302.022	349.994	431.629
	Succinate-1	0	0	0	0	0	0	0	0	0	0	0	0	0		0.58689	9.89804		0	0	0
	Succinate-2	0	0	0	0	0	0	0	0	0	0	0	14.0587	29.8588		37.2636	37.4059		0	0	0
	Succinate-3	0	0	0	0	0	0	0	0	0	0	0	0	12.0199		17.1382	14.406		0	0	1.59659
	Succinate-4	0	0	0	0	0	0	0	0	0	0	0	13.0133	40.8099		51.6675	33.3703		0	0	0
	2OG-0	670.862	732.786	724.271	509.141	556.833	236.111	453.171	888.378	693.321	1123.16	600.345	289.853	438.564		330.193	409.845		279.403	176.914	326.198
	2OG-1	0.022856	7.78201	6.22976	2.99496	3.79857	1.29498	6.28278	13.2731	9.54727	27.378	19.4286	13.4565	15.4994		17.1134	38.8775		3.19739	2.52366	11.2166
	2OG-2	0	0	0	0	0	0	0	0	0	1.85684	3.33802	9.46026	17.3373		22.1733	48.2886		0	0	0
	2OG-3	0	0	0	0.118747	0	0	0	0.252862	0.222082	8.6303	7.43218	22.9035	51.9205		39.8057	71.215		0	0.150781	0.885554
	2OG-4	0	0	1.51089	2.12765	2.06621	1.45959	0	0	0	2.55211	3.20153	9.42281	27.0982		27.6075	43.9854		0.737095	0.568588	0.562255
	2OG-5	0	0	0	0	0	0	0	0	0	0.687994	1.93793	17.0582	67.3306		62.629	90.9564		0	0	0
	Sucrose-0	39739.7	30830.6	28889.5	36700.5	30985.8	46132	76999.7	54039.4	57589.5	39356.1	56657.8	37565.4	32364.3		34014	27105.9		9816.35	5123.44	4045.48
	Sucrose-1	0	18.5698	170.162	51.694	56.1689	0	0	45.696	95.3878	266.156	208.089	0	0		370.924	2120.24		276.668	183.552	126.836
	Sucrose-2	0	23.7072	33.6928	39.2077	30.8635	48.7135	95.8668	225.728	379.107	912.329	895.506	599.3	822.308		1080.7	1877.54		69.3508	77.3347	35.1285
	Sucrose-3	0	0	0	5.19822	0	29.8078	82.6441	208.332	403.247	1430.86	1498.2	1205.3	1463.48		1494.15	1479.8		149.834	68.1829	49.3586
	Sucrose-4	0	0	0	0	0	25.7262	73.3732	132.74	360.43	1729.21	2092.2	2268.67	2639.51		2314.86	1580.39		121.315	65.577	63.9642
	Sucrose-5	0	4.87412	5.12386	5.4135	1.09138	0	0	5.80894	104.134	1382.43	1889.53	3342.21	4872.23		3933.11	2280.43		100.353	43.3905	35.7289
	Sucrose-6	0	0	0	0	0	0	11.5823	26.5645	77.5386	1378.28	2385.47	8130.98	13920.2		9907.61	4440.91		103.127	50.1168	51.1592
	Glucose-0	3100.52	3282.51	1837.39	6228.14	1809.4	6171.66	5991.92	1860.26	4833.57	1342.84	2266.91	4472.11	4005.45		51486.6	50085.1		2038.02	1627.91	1215.17
	Glucose-1	0	1.73525	12.4678	0	19.3072	0	0	19.7219	0	22.1385	16.9059	0	0		62.4959	718.76		0	0	0
	Glucose-2	0	2.96101	0	3.09032	0	0.788479	3.14546	0.509271	2.654	0	4.84868	8.004	9.29832		73.0414	333.648		0	0	0
	Glucose-3	0	0	0	4.14381	0	6.0311	6.18825	0	5.71242	0	0	12.5625	14.7209		0	356.552		0	0.458521	2.93866
	Glucose-4	0	0	0	0	0	0	0	0	0	4.23913	6.2306	29.0567	49.5466		60.8915	1140.2		0	0	0
	Fructose-0	0	446.392	226.268	717.4	339.658	457.887	236.951	148.371	186.844	399.586	120.07	339.131	253.273		17711.9	19393.2		249.312	253.143	205.017
	Fructose-1	0	3.092	0	7.38505	0	4.48924	0	0	0	2.27088	0	3.51213	0		193.737	434.045		0	0	0
	Fructose-2	0	0	0	0	0	0	0	0	0	0	0	0	0		0	214.036		0	0	0
	Fructose-3	0	0	0.260973	0	0	0	0.287751	0	0.922944	1.66744	1.61458	9.26916	13.3605		18.3019	838.642		0	0.316375	0
	Raffinose-0	1784.43	1195.11	830.917	903.724	787.285	2418.25	3053.18	3040.39	2589.95	1010.97	2035.37	2616.24	2720.26		2351.16	2281.18		2299.89	2996.45	2457.33
	Raffinose-1	0	17.0596	21.8885	23.3028	25.3784	0	0	0	0	19.706	5.28378	0	0		0	0		34.0071	80.0803	58.3271
	Raffinose-2	0	1.10482	0	0.754028	0	0	3.05353	0.0488815	0.172333	3.11363	2.41837	10.6139	20.258		16.8118	57.3863		11.2219	17.6161	11.6337
	Raffinose-3	0	0	0	0	0	4.72797	5.51101	5.70857	4.01077	0	6.93309	26.5107	52.5914		36.4565	101.926		0	0	0
	Raffinose-4	0	0	0	0	0	0	0	0	0	0.836519	2.57462	41.487	91.2379		0	0		0	0	0
	Raffinose-5	0	0	0	1.25116	0	0	0	0	0	1.93767	2.17736	47.2551	139.79		0	0		0	0	0
	Raffinose-6	0	0	0	3.3788	0	0	0	0	0	1.57708	3.67322	108.359	345.149		0	0		0	0	0
	myoinositol-0	938.876	741.382	688.099	568.97	559.383	525.134	726.489	699.345	812.062	797.397	764.99	698.817	760.464		563.192	685.409		392.109	481.325	383.192
	myoinositol-1	0	0.891052	0	0.425747	0.346076	1.11921	1.54395	1.63501	0.796292	1.66142	2.08707	1.77286	3.1143		4.78898	12.5797		1.09545	1.84742	1.54575
	myoinositol-2	0	0	0	0	0	0	0	0	0	0.585353	0.682472	1.59688	4.82263		6.47876	14.7535		0.814273	0.902594	0.902478
	myoinositol-3	0	0	0	0	0	0	0	0	0	0	0.766326	5.23334	19.7738		25.4252	45.5537		0	0	0

## Sheet: Supp S4
	Supplementary Table S4. Metabolic content in the time kinetic pulse, chase experiments and the cell separation experiment. CS stands for material used for cell separation. For a given compound, amounts of all isotopomers (data provided in Supplementary Table S3) were summed. Amounts are expressed as nmol g-1 FW. Duration of labeling/chase is indicated in seconds. Values are means ± SD (n = 13 or …
		Kinetic														Chase		mean ± SD			Cell Separation
	Compounds	0	10	15	20	30	50	60	180	300	600	1200	2400	3600		300	1200	with chase	without chase		180-1	180-2	180-3	mean ± SD
	Malate	4594.96	4099.74	3351.93	3402.4	5339.67	2541	5042.81	7031.33	4693.82	5069.42	3731.04	1822.43	3337.56		2215.83	3584.42	3991 ± 1352	4158 ± 1351		2254.86	1912.67	2326.62	2165 ± 221
	Aspartate	99.3862	131.419	99.952	121.718	146.142	104.701	107.006	123.781	128.623	126.64	98.9772	97.5607	47.7973		66.5558	54.5285	104 ± 28.7	110 ± 24.3		607.284	483.153	363.501	485 ± 122
	Pyruvate	186.341	123.714	105.521	130.499	244.184	57.1344	152.157	203.281	157.744	256.411	173.572	52.1944	139.161		27.2767	15.148	135 ± 73.8	152 ± 62.1		60.553	82.4129	146.334	96.4 ± 44.6
	Alanine	3393.7	1799.17	1001.34	1729.51	2191.71	620.93	1888.91	2407.18	2783.41	2782.13	3856.08	615.535	851.722		985.656	730.332	1842 ± 1047	1994 ± 1044		793.237	906.687	1110.76	937± 161
	PEP	104.022	89.1339	60.9845	54.4878	98.666	65.2729	95.5381	99.8841	135.922	180.748	137.1	93.7327	101.424		130.576	76.6479	102 ± 33.4	101 ± 34.4		121.913	100.151	105.53	109 ± 11.3
	3PGA	n.d.	575.942	540.73	549.006	322.309	462.551	554.293	506.912	736.246	903.739	616.105	500.73	603.882		842.346	466.985	584 ± 154	573 ± 143		452.557	467.37	314.635	412 ± 84.2
	2PGA	n.d.	n.d.	n.d.	n.d.	n.d.	n.d.	n.d.	n.d.	n.d.	n.d.	n.d.	n.d.	n.d.		n.d.	n.d.	n.d.	n.d.		n.d.	n.d.	n.d.	n.d.
	DHAP	258.17	241.646	376.843	250.491	238.869	233.59	284.027	447.079	417.329	560.069	376.557	237.129	347.114		287.592	229.849	319 ± 98.8	328 ± 103		269.358	175.098	173.892	206 ± 54.8
	FBP	9.02425	8.70091	16.2662	10.9244	10.1171	17.7483	10.6299	16.4867	18.2425	10.8656	13.488	7.52719	8.32298		8.1116	7.18658	11.6 ± 3.9	12.2 ± 3.8		6.93377	5.16364	3.15278	5.1 ± 1.9
	F6P	93.7978	84.0398	115.933	88.8144	73.4717	85.3861	84.0813	120.28	127.604	149.469	93.7671	70.0448	110.812		88.8598	78.2712	97.6 ± 22.4	99.8 ± 23.3		111.227	78.066	82.8568	90.7 ± 18
	SBP	11.3245	9.80598	17.537	10.2387	9.93954	16.9344	12.069	12.7819	16.3134	18.816	16.9292	12.0406	13.604		17.6913	14.2764	14 ± 3.1	13.7 ± 3.2		11.974	10.2082	10.2671	10.8 ± 1
	S7P	40.791	28.8281	58.0995	41.9645	34.8273	36.0669	31.614	41.9792	48.0187	66.9309	35.8648	27.2916	48.1619		35.2341	22.1611	39.9 ± 11.8	41.6 ± 11.5		66.4621	41.0536	34.5667	47.4 ± 16.9
	R5P	2.64708	2.46812	3.36823	1.93073	2.29496	2.15275	2.6008	3.15341	2.77269	3.91815	2.13552	1.33551	2.28709		2.96383	1.9113	2.5 ± 0.6	2.5 ± 0.66		4.8735	6.44029	7.84061	6.4 ± 1.5
	Ru5P+Xu5P	54.1666	61.8174	76.0795	54.1923	63.493	61.3609	63.4286	79.5562	70.5531	86.2471	54.4735	33.4474	52.7181		49.9606	51.052	60.8 ± 13.4	62.4 ± 13.7		81.8942	70.9066	99.7986	84.2 ± 14.6
	RuBP	15.9984	19.8445	48.5969	26.7421	40.1726	45.0645	26.1784	32.0767	40.7333	49.9462	41.641	27.8573	27.7866		19.378	22.0826	32.3 ± 11.2	34 ± 11		58.7048	53.7049	52.3422	54.9 ± 3.4
	G6P	103.744	123.876	146.637	116.042	97.6824	108.638	110.874	150.653	160.69	177.982	147.255	92.6951	119.444		106.486	101.368	124 ± 25.9	127 ± 26.5		117.264	74.3111	89.8821	93.8 ± 21.7
	G1P	12.9472	16.9095	21.0007	13.3772	14.9379	14.0616	14.2869	16.7388	13.8148	14.7795	13.7344	7.50101	12.4373		10.6507	14.9055	14.1 ± 3	14.3 ± 3		31.7458	16.8548	17.8244	22.1 ± 8.3
	ADPG	0.621386	0.73182	0.681832	0.948068	0.442931	1.20451	1.12266	0.383584	0.719713	0.48631	0.482653	0.296141	0.790787		1.0319	0.436637	0.69 ± 0.28	0.69 ± 0.28		0.544719	0.378805	0.510594	0.48 ± 0.08
	UDPG	81.7545	89.1441	63.5665	68.1455	57.0771	97.9302	78.1855	61.815	80.3326	86.1606	78.518	49.1907	64.7185		62.3706	79.5761	73.2 ± 13.4	73.6 ± 14		53.8443	35.3406	47.1981	45.5 ± 9.4
	2PG	1.3582	1.13023	1.41015	1.68843	1.5807	2.24711	2.20152	1.85126	1.43974	1.94277	1.26709	1.47746	2.58044		1.53567	1.63864	1.7 ± 0.4	1.7 ± 0.43		n.d.	n.d.	n.d.	n.d.
	Glycine	236.151	177.518	132.243	161.812	118.991	87.9249	119.473	114.029	116.319	212.547	257.459	44.8577	108.615		146.137	79.6426	141 ± 59	145 ± 61		106.11	110.247	101.978	106 ± 4.1
	Serine	390.576	270.981	143.482	207.715	226.626	298.19	271.985	412.425	317.1	349.189	489.04	194.065	214.807		325.293	221.253	289 ± 93.6	291 ± 98.7		196.456	265.212	215.433	226 ± 35.5
	Glycerate	704.18	494.535	367.963	356.779	381.442	228.948	356.847	605.189	376.259	551.964	574.252	306.599	363.379		276.007	245.56	413 ± 141	436 ± 137		336.015	368.587	427.013	377 ± 46.1
	Valine	154.405	116.42	60.8607	84.8165	61.5272	87.6103	100.887	81.7396	92.5793	114.579	143.532	80.2954	73.0774		61.386	32.8336	89.8 ± 32.4	96.3 ± 29		103.08	97.1893	110.51	104 ± 6.7
	Threonine	220.212	156.215	97.0518	142.903	152.493	127.172	163.008	211.725	201.801	187.26	256.386	109.337	114.517		154.533	103.676	160 ± 47.3	165 ± 48.2		n.d.	n.d.	n.d.	n.d.
	Glutamate	3203.22	2358.55	2220.71	2106.45	2319.44	1651.98	2205.74	3555.91	3635.55	3567.27	3033.96	1465.61	1383.89		2000.32	1931.89	2443 ± 768	2516 ± 802		1772.97	1592.04	1419.12	1595 ± 177
	Fumarate	30.2706	15.399	15.9395	11.9731	14.7679	4.89686	10.7373	18.0686	14.4484	18.0628	18.9425	5.77641	11.9797		8.03873	5.02542	13.6 ± 6.6	14.7 ± 6.4		8.44323	16.6634	13.8407	13 ± 4.2
	Succinate	469.775	473.822	455.183	394.93	450.764	143.594	330.662	503.952	469.719	630.788	557.24	283.447	474.491		478.219	327.06	430 ± 119	434 ± 124		302.022	349.994	433.226	362 ± 66.4
	2OG	670.885	740.568	732.011	514.382	562.698	238.866	459.454	901.904	703.09	1164.26	635.684	362.154	617.75		499.522	703.168	634 ± 221	639 ± 235		283.337	180.157	338.862	267 ± 81
	Sucrose	39739.7	30877.7	29098.5	36802	31074	46236.3	77263.1	54684.3	59009.4	46455.4	65626.8	53111.9	56082.1		53115.4	40885.2	48004 ± 13725	48159 ± 14606		10637	5611.6	4407.66	6885 ± 3304
	Glucose	3100.52	3287.2	1849.86	6235.37	1828.71	6178.48	6001.25	1880.49	4841.94	1369.22	2294.9	4521.73	4079.01		51683	52634.3	10119 ± 17149	3651 ± 1783		2038.02	1628.37	1218.11	1628 ± 410
	Fructose	n.d.	449.484	226.529	724.785	339.658	462.376	237.238	148.371	187.767	403.524	121.685	351.912	266.634		17923.9	20879.9	3052 ± 6953	327 ± 169		249.312	253.459	205.017	236 ± 26.9
	Raffinose	1784.43	1213.27	852.805	932.411	812.663	2422.98	3061.74	3046.15	2594.13	1038.14	2058.43	2850.47	3369.29		2404.43	2440.49	2059 ± 891	2003 ± 949		2345.12	3094.15	2527.29	2656 ± 391
	myoinositol	938.876	742.273	688.099	569.395	559.729	526.254	728.033	700.98	812.858	799.644	768.526	707.42	788.175		599.885	758.296	713 ± 111	718 ± 115		394.019	484.075	385.64	421 ± 54.6
	Time of sampling	3:10-3:15	3:44-3:53	3:58-4:06	4:12-4:20	4:28-4:34	11:09-11:18	11:24-11:34	8:47-9:01	10:17-10:34	2:10-3:00	9:52-10:12	7:14-8:40	5:00-7:10		7:15-9:30	4:20-7:05
												10:45-11:05				08:22:00	05:44:00
	Average	03:12:30	03:48:30	04:02:00	04:16:00	04:31:00	11:30:00	11:29:00	08:54:00	10:26	02:35:00	10:28:00	07:57:00	06:05:00
		Day 1														Day 2

## Sheet:  Supp S5
	Supplementary Table S5. 13C enrichment (%) of metabolites in the time kinetic pulse, chase experiments and the cell separation experiment. CS stands for material used for cell separation. Duration of labeling/chase is indicated in seconds. For malate, SBP, G1P, glycine, serine and fumarate, 13C enrichment was calculated with the unlabeled form uncorrected and corrected for the inactive pool (Supp…
		Kinetic														Chase			CS
	Compounds	0	10	15	20	30	50	60	180	300	600	1200	2400	3600		300	1200		180-1	180-2	180-3	mean ± SD
	Malate	0.123959	4.82949	9.26368	6.56093	4.60011	11.2353	6.24765	5.91585	14.6276	20.2986	21.5188	49.4438	35.2865		32.8396	9.91926		25.316	24.1749	16.8096	22.1 ± 4.6
	Malatea	0.438563	15.245	23.9083	17.1878	18.9127	21.9817	24.2583	32.0276	43.8315	60.412	61.8185	69.3797	90.6791		56.028	27.3759		43.9527	35.602	30.1129	36.6 ± 7
	Aspartate	0.640676	20.4462	21.5066	21.8825	21.3921	27.5138	26.8063	31.5753	38.8013	56.1661	65.7196	89.0623	87.8135		41.1661	12.1975		39.5903	39.6272	42.3262	40.5 ± 1.6
	Pyruvate	0	1.13535	1.23943	1.36502	0.945122	3.53677	2.09296	6.40628	14.2357	36.2723	50.4179	71.8748	80.212		0	0		16.4422	17.4107	19.0789	17.6 ± 1.3
	Alanine	0	0	0.0206937	0.0955082	0.237974	1.25181	1.45272	4.80611	9.8752	28.564	40.1894	82.6449	85.39		58.7301	15.2413		12.6537	11.1603	14.2277	12.7 ± 1.5
	PEP	0.121264	3.33063	6.65403	7.11723	7.82847	11.6685	10.0818	17.8623	29.2479	52.1454	65.4832	90.5873	93.1459		47.5656	8.51536		30.6914	28.2533	32.3317	30.4 ± 2.1
	3PGA	0.712399	26.7081	30.08	29.593	33.0822	45.4131	45.0069	55.2842	62.4453	77.4528	80.9472	93.5301	94.6853		24.245	5.69263		70.0011	65.7637	71.5723	69.1 ± 3
	2PGA	0.754891	32.5229	30.8632	33.3715	31.404	41.0591	45.8977	51.7914	63.3183	77.3985	82.184	92.1002	94.8948		17.6439	5.17266		66.9925	67.7876	66.4569	67.1 ± 0.67
	DHAP	0.924933	24.6365	27.3669	27.7783	29.9358	39.9215	43.0793	52.0206	61.7279	76.3297	82.6534	92.9123	94.7924		24.2151	5.96352		67.0006	62.253	66.356	65.2 ± 2.6
	FBP	0.529327	18.1837	22.4446	21.9395	24.0781	30.0535	34.9968	44.4449	54.6257	70.8762	78.2979	89.304	91.3683		23.5851	7.36117		62.4887	58.9692	62.3635	61.3 ± 2
	F6P	1.15921	15.6776	20.2749	19.6497	21.1347	26.6014	32.4669	44.8081	54.1399	72.6838	76.0778	86.7707	89.8422		22.6247	6.50894		58.9806	59.0919	59.9762	59.3 ± 0.55
	SBP	0.780135	8.06431	7.76567	7.67852	8.08117	9.80598	6.56305	9.0011	8.19943	19.2158	16.9704	11.6857	20.2059		5.64541	7.01125		16.2323	5.68418	5.0748	9 ± 6.3
	SBPa	3.00643	26.9105	34.6784	26.754	27.3341	47.6834	26.9552	39.1521	45.5189	73.1382	83.7939	47.8816	93.5422		33.9874	34.0627		66.143	19.7461	17.731	34.5 ± 27.4
	S7P	1.0645	30.4564	31.8025	33.1771	35.1798	45.8731	49.3753	56.9447	61.7038	79.6164	83.9812	93.7084	95.3375		22.2191	6.45017		70.6749	66.1601	69.7589	68.9 ± 2.4
	R5P	1.29425	9.64157	15.5032	13.7582	16.0337	19.9553	21.2029	30.0607	35.8035	56.0793	63.8259	82.4123	89.0557		34.4817	7.94563		49.1119	53.2688	58.1021	53.5 ± 4.5
	Ru5P+Xu5P	0.448058	20.3315	21.1868	23.3781	24.8476	35.7143	39.1602	49.899	53.5404	74.5544	79.686	92.8871	94.8877		24.8684	5.7492		63.3321	59.8529	65.4243	62.9 ± 2.8
	RuBP	0.795593	25.1829	27.6465	29.6778	31.5983	41.4006	44.6176	55.4104	56.5446	77.4361	82.5668	93.0541	94.4994		24.967	6.93482		64.7299	63.4312	67.2416	65.1 ± 1.9
	G6P	0.921691	6.40685	9.03549	10.1006	11.2496	15.7387	22.348	35.7203	49.1511	66.8845	71.2121	80.9201	85.4944		24.4895	8.70981		52.3535	50.0624	50.9886	51.1 ± 1.2
	G1P	0	7.4179	9.1248	9.45953	10.351	12.3553	18.4885	30.3213	39.521	54.8422	53.3338	63.9358	68.4056		17.7821	8.37325		40.9396	31.7406	39.7594	37.5 ± 5
	G1Pa	0	14.0069	21.3987	14.1307	17.2663	19.4006	29.4964	45.8312	55.9107	76.8164	78.875	63.9358	95.0051		21.1491	13.9371		63.8094	59.7405	66.1987	63.3 ± 3.3
	ADPG	0.227701	15.637	21.4178	23.1471	19.767	35.9672	41.7464	55.9721	60.9964	82.3607	83.8565	91.8696	94.765		21.7496	6.3299		65.3633	61.4803	62.2331	63 ± 2.1
	UDPG	0.494991	5.06239	6.13156	6.85359	9.61268	9.91861	15.6976	27.1967	40.0044	55.4483	61.1634	71.3215	77.4969		20.5779	7.29216		51.6294	46.9385	50.1268	49.6 ± 2.4
	UDPGa	0.751232	8.37748	7.23544	8.67003	10.1853	18.0315	22.7838	31.2087	56.238	74.6511	77.5752	71.3215	93.1061		23.8257	10.7722		51.6294	46.9385	50.1268	49.6 ± 2.4
	2PG	3.08768	12.054	14.1658	16.4692	12.892	29.4524	32.3302	42.2336	51.8543	67.1982	74.4786	89.8702	90.7821		23.8488	6.5457		n.d.	n.d.	n.d.	n.d.
	Glycine	0.0427702	0.729866	0.613788	1.42934	1.23166	3.66835	6.37925	15.0936	26.996	41.7513	41.6475	77.2554	77.3548		43.3497	8.07257		36.4546	34.0971	37.1845	35.9 ± 1.6
	Glycinea	0.120214	1.54209	0.966088	2.75277	1.74433	3.83889	9.07119	20.4848	37.3744	100	100	77.2554	100		75.3996	8.07257		46.0397	44.7412	45.1328	45.3 ± 0.67
	Serine	0.453482	0.386115	0	0.105396	0.0335771	0.868848	0.947495	2.01697	7.3633	24.9591	31.3854	69.2925	65.8799		62.128	23.4923		11.3057	9.7058	11.8457	11 ± 1.1
	Serinea	0	0	0	0	0	0.761788	0.826415	3.96608	13.4769	52.6325	72.3283	82.1691	86.4428		78.9762	31.3528		13.1133	15.0928	15.0955	14.4 ± 1.1
	Glycerate	0	0.147058	0	0	0	0	0.163058	1.33966	1.58039	6.45521	9.87197	20.2829	32.0182		22.085	12.8952		0	0	0.364108	0.12 ± 0.21
	Valine	0	0	0.0127257	0	0.0647122	0	0	0	0.153141	0	0	0.116727	0		1.67548	0.451239		0	0.246092	0	0.08 ± 0.14
	Threonine	0	0.279652	0.68698	0.354414	0	0.856466	1.02378	0.396622	1.08858	0.909187	2.46454	2.11925	4.02709		4.73607	4.09884		n.d.	n.d.	n.d.	n.d.
	Glutamate	0.0249535	0.394662	0.152315	0.116783	0.165744	0.632043	0.0914538	0.455709	0.194932	1.28683	2.16732	13.2124	22.5528		27.1651	27.9319		0.543989	0.439475	0.885816	0.6 ± 0.2
	Fumarate	0	1.99965	3.23765	3.29753	2.40617	5.98071	4.96511	3.86863	7.89875	14.0609	16.3905	47.7439	34.9027		3.49886	1.68937		15.0504	18.4729	16.4413	16.7 ± 1.7
	Fumaratea	0	6.97409	11.6881	8.94199	8.04795	6.63301	12.0743	15.8315	25.8475	57.5223	70.3182	62.4619	94.6989		6.3702	1.92281		28.7804	38.6253	43.1871	36.9 ± 7.4
	Succinate	0	0	0	0	0	0	0	0	0	0	0	7.07101	13.6471		17.4187	19.9818		0	0	0.276402	0.09 ± 0.16
	2OG	0.000681369	0.210163	0.335332	0.461206	0.42877	0.597267	0.273489	0.311158	0.290532	1.21332	2.23058	12.3743	21.0759		24.2012	27.8688		0.433814	0.582866	0.951556	0.66 ± 0.27
	Sucrose	0	0.0487703	0.150734	0.0782438	0.0661608	0.104447	0.173143	0.561264	1.26843	10.2184	9.80873	24.9116	36.9921		29.9303	22.2916		3.87118	3.92857	4.10886	4.0 ± 0.12
	Glucose	0	0.0582355	0.168497	0.0746229	0.263945	0.0795919	0.103544	0.275731	0.11589	0.71382	0.561307	0.939476	1.59932		0.218711	3.33267		0	0.0211187	0.180935	0.1 ± 0.1
	Fructose	n.d.	0.2293	0.115205	0.339643	0	0.323636	0.121292	0	0.491536	0.600805	1.32685	2.96661	5.01079		0.462404	5.3928		0	0.124823	0	0.04 ± 0.07
	Raffinose	0	0.264702	0.427774	0.917683	0.520478	0.0975654	0.123242	0.0942362	0.0795191	0.777514	0.60033	6.74239	16.4876		0.991176	2.87203		0.401194	0.621133	0.538089	0.5 ± 0.1
	myoinositol	0	0.0400146	0	0.0249239	0.0206097	0.0708914	0.0706903	0.0777487	0.032654	0.118058	0.249438	0.973802	3.04844		5.22445	7.85743		0.230446	0.251518	0.289622	0.3 ± 0.03

## Sheet: Supp S6
	Supplementary Table S6. Relative isotopomer abundance (%) in the time kinetic pulse, chase experiments and the cell separation experiment. Relative isotopomer abundance is the proportion of the total pool that is present as the unlabeled form or a given isotopomer, and is calculated from the amount of each isotopomer and their summed amount for each metabolite (Supplementary Table S3). CS stands …
		kinetic														chase			CS
	Compounds	0	10	15	20	30	50	60	180	300	600	1200	2400	3600		300	1200		180-1	180-2	180-3	mean ± SD
	Malate-0	99.5042	82.6537	67.412	77.0839	83.9621	65.0695	79.8651	83.7712	66.6276	66.3997	69.4131	44.59	61.0864		49.3639	83.6652		43.456	44.596	63.5131	50.5 ± 11.3
	Malate-1	0.495838	15.7345	28.7481	20.1492	14.1437	27.1954	16.6628	11.5039	18.7673	10.7535	6.0426	2.95276	1.85786		9.4375	5.2318		30.9914	30.7304	19.1963	27 ± 6.7
	Malate-2	0	1.33234	3.33976	2.35305	1.51919	6.03791	2.46676	2.84834	7.72119	8.11894	6.52539	4.04572	2.21884		13.7385	3.6698		13.0743	13.6501	8.66464	11.8 ± 2.7
	Malate-3	0	0.19909	0.373487	0.267021	0.281763	1.11876	0.62715	1.04335	3.23495	4.70819	5.09373	6.91498	4.49704		15.3965	2.6271		5.78884	5.42509	3.79112	5 ± 1.1
	Malate-4	0	0.0803857	0.126669	0.146825	0.0932723	0.57843	0.378205	0.833183	3.64898	10.0196	12.9252	41.4965	30.3398		12.0636	4.8061		6.68937	5.59838	4.83484	5.7 ± 0.93
	Malate-0a	98.2457	45.2438	15.8948	39.966	34.0625	31.659	21.8205	12.1393	0	0	12.131	22.2485	0		13.6093	54.9179		1.83047	18.4072	34.6369	18.3 ± 16.4
	Malate-1a	1.75425	49.6682	74.1949	52.7855	58.1497	53.2074	64.6981	62.2808	56.2359	32.0043	17.359	4.14332	4.77433		16.1014	14.4391		53.8061	45.2563	34.3885	44.5 ± 9.7
	Malate-2a	0	4.20574	8.61947	6.16435	6.24593	11.8131	9.57789	15.4205	23.1365	24.1633	18.7459	5.67697	5.70197		23.4394	10.1283		22.6992	20.1024	15.5219	19.4 ± 3.6
	Malate-3a	0	0.628458	0.963919	0.699522	1.15843	2.18884	2.43509	5.64857	9.6935	14.0124	14.6331	9.70311	11.5565		26.2682	7.25053		10.0504	7.98946	6.79145	8.3 ± 1.6
	Malate-4a	0	0.25375	0.326916	0.384642	0.383476	1.13169	1.46849	4.51075	10.9341	29.82	37.1311	58.228	77.9672		20.5818	13.2641		11.6138	8.24466	8.66119	9.5 ± 1.8
	Aspartate-0	97.4373	25.4085	23.506	22.8209	25.3737	13.785	13.4742	10.9551	8.50643	5.63995	5.22494	1.35683	3.31685		24.5801	68.0209		6.71654	6.14073	8.02223	7 ± 0.96
	Aspartate-1	2.56271	68.3781	68.2039	67.9982	65.6314	67.4883	71.0984	64.6082	54.1301	30.4479	18.7529	4.07253	4.18532		19.137	18.5103		54.0389	54.0769	47.9824	52 ± 3.5
	Aspartate-2	0	5.46611	7.41336	8.22683	7.46412	14.8636	11.3702	15.2114	19.9508	23.1932	21.905	6.55136	5.22579		25.7542	10.1266		21.393	23.3082	22.2583	22.3 ± 0.96
	Aspartate-3	0	0.514937	0.511289	0.738017	1.11466	2.61247	2.84241	5.63089	8.47689	15.0459	16.153	13.0031	12.4712		28.0956	3.3422		9.86959	8.081	10.1428	9.4 ± 1.1
	Aspartate-4	0	0.232387	0.365425	0.215985	0.416158	1.25058	1.21478	3.59438	8.93574	25.6731	37.9642	75.0162	74.8009		2.4331	0		7.98188	8.39315	11.5944	9.3 ± 2
	Pyruvate-0	100	96.5939	96.2817	95.905	97.1646	89.3897	93.7211	84.1653	74.4658	47.2687	33.8037	28.1252	17.0932		100	100		72.6543	70.1285	66.9726	69.9 ± 2.8
	Pyruvate-1	0	3.40606	3.7183	4.09505	2.83537	10.6103	6.27889	12.4505	14.3944	19.6362	17.9505	0	0		0	0		16.3552	15.0706	17.5351	16.3 ± 1.2
	Pyruvate-2	0	0	0	0	0	0	0	3.38418	5.10652	10.1048	11.4345	0	8.08439		0	0		0	7.24131	6.77554	4.7 ± 4.1
	Pyruvate-3	0	0	0	0	0	0	0	0	6.03323	22.9903	36.8114	71.8748	74.8224		0	0		10.9905	7.55962	8.71681	9.1 ± 1.7
	Alanine-0	100	100	99.9586	99.8992	99.626	97.9611	97.7954	93.141	87.0398	66.4705	54.4169	12.9902	10.831		33.1869	79.175		83.5323	85.051	81.5488	83.4 ± 1.8
	Alanine-1	0	0	0.0413874	0.0104836	0.272035	1.57413	1.50373	4.10575	6.17006	9.93104	10.7875	8.72982	7.558		16.1661	11.1673		7.62803	7.57738	8.44689	7.9 ± 0.49
	Alanine-2	0	0	0	0.0902664	0.101957	0.464739	0.700852	2.75324	6.79017	23.5985	34.7957	78.28	81.611		50.647	9.65765		8.8397	7.37157	10.0043	8.7 ± 1.3
	PEP-0	99.6362	90.0081	81.7382	80.4534	80.7672	74.2355	76.7384	66.0175	50.42	28.3389	15.148	3.58835	2.56352		32.8254	82.3493		48.8558	50.8009	47.7943	49.2 ± 1.5
	PEP-1	0.363792	9.99189	16.5615	17.7415	16.0573	19.081	18.6353	19.6419	24.7237	22.3738	20.1677	4.41786	2.8181		16.5823	11.4691		25.6894	26.0053	24.0171	25.2 ± 1.1
	PEP-2	0	0	1.7003	1.80509	2.09846	4.12582	2.26875	9.07653	11.5491	13.7994	17.771	8.63742	7.23568		25.6623	4.46784		9.97961	10.8271	11.5876	10.8 ± 0.8
	PEP-3	0	0	0	0	1.07707	2.55761	2.35752	5.264	13.3073	35.4879	46.9133	83.3564	87.3827		24.93	1.71377		15.4752	12.3668	16.601	14.8 ± 2.2
	3PGA-0	97.8628	40.0371	33.8233	34.5371	30.0469	21.4228	24.2049	17.3049	14.3281	5.7752	4.88972	1.60415	1.21838		54.9228	86.7453		8.30793	8.74462	8.97658	8.7 ± 0.34
	3PGA-1	2.1372	44.1576	47.5688	47.5231	47.5914	41.6995	35.6751	28.7574	22.5567	15.6275	12.6315	2.80024	2.48302		22.8992	9.89108		22.0825	25.5577	17.0375	21.6 ± 4.3
	3PGA-2	0	11.4492	13.1526	12.5637	15.4298	16.0932	21.0142	24.7179	24.5663	19.0611	17.2263	8.99681	7.3228		16.6983	2.90414		20.9081	25.3596	24.2783	23.5 ± 2.3
	3PGA-3	0	4.3561	5.45528	5.37622	6.93189	20.7844	19.1058	29.2198	38.5489	59.5362	65.2525	86.5988	88.9758		5.47971	0.459506		48.7015	40.3381	49.7076	46.2 ± 5.1
	2PGA-0	97.7353	29.4297	30.7671	29.2946	30.506	21.0693	18.5112	17.7267	11.2735	6.07938	4.20081	1.34325	1.07844		64.9919	87.8712		10.4693	10.1174	9.05034	9.9 ± 0.74
	2PGA-1	2.26467	48.9798	51.1069	47.9487	50.8333	44.5699	41.3146	35.0087	26.4309	15.0689	11.6173	3.97279	1.7885		20.4011	9.19115		19.1916	19.6327	24.2108	21 ± 2.8
	2PGA-2	0	16.1826	12.8952	16.1043	12.6033	24.4749	24.144	21.4283	23.3628	19.4287	17.6111	11.7241	8.50318		11.2907	2.48618		29.2316	27.0194	25.0568	27.1 ± 2.1
	2PGA-3	0	5.40782	5.23078	6.65241	6.0573	9.88592	16.0301	25.8363	38.9328	59.423	66.5709	82.9598	88.6299		3.31639	0.451485		41.1076	43.2304	41.6821	42 ± 1.1
	DHAP-0	97.2252	41.5748	35.3019	36.5586	33.9107	25.1205	23.4266	18.8903	13.7195	6.41902	4.08244	1.29811	0.825708		54.7501	86.0324		11.6764	14.9572	12.8058	13.1 ± 1.7
	DHAP-1	2.7748	45.6126	50.5614	47.6402	47.7522	42.6643	39.207	31.4671	24.3703	15.9422	11.4786	3.2517	2.17971		23.3786	10.4833		19.6446	21.6108	19.3886	20.2 ± 1.2
	DHAP-2	0	10.1408	10.8706	11.7088	12.956	19.5453	22.0686	24.3331	24.9171	19.8694	16.8353	10.8653	8.78613		16.3473	3.04551		24.6799	25.1477	23.7373	24.5 ± 0.72
	DHAP-3	0	2.67174	3.26605	4.09239	5.3811	12.6699	15.2979	25.3095	36.993	57.7694	67.6036	84.5849	88.2085		5.52402	0.438736		43.9991	38.2843	44.0683	42.1 ± 3.3
	FBP-0	96.824	36.8108	25.8812	29.1043	26.4747	22.5293	17.7765	10.003	6.83959	4.84815	2.38393	2.05365	1.98025		35.2712	71.9116		3.78075	4.8988	6.95604	5.2 ± 1.6
	FBP-1	3.17596	32.7757	33.4722	32.4625	29.1536	23.8249	20.5018	15.5269	10.3788	2.87396	1.53134	0.39048	0.568056		22.7669	18.2783		7.44572	6.71986	4.85409	6.3 ± 1.3
	FBP-2	0	19.7994	26.1715	22.851	26.0893	23.9996	23.7058	20.9681	14.5933	5.27412	4.06428	0.497029	0.452624		20.1304	6.39452		11.3479	14.5214	10.0254	12 ± 2.3
	FBP-3	0	7.26244	10.0849	10.2572	12.2266	16.0323	18.474	22.4909	21.1185	15.3102	10.9294	4.47508	2.8977		13.3223	1.9798		18.7863	21.1322	18.6701	19.5 ± 1.4
	FBP-4	0	2.20614	3.60043	4.31594	4.45902	9.01286	12.538	17.4229	21.2346	22.1309	18.624	8.6341	5.28994		4.78616	0.538364		22.3952	22.4569	21.5062	22.1 ± 0.53
	FBP-5	0	0.757503	0.542376	0.616886	0.960119	3.258	5.52969	9.48771	15.1163	19.995	21.9593	17.22	15.9851		2.96741	0.377893		18.6135	16.797	20.688	18.7 ± 1.9
	FBP-6	0	0.388097	0.247376	0.392157	0.636713	1.34311	1.47413	4.10054	10.719	29.5676	40.5078	66.7296	72.8264		0.755709	0.519554		17.6306	13.4739	17.3002	16.1 ± 2.3
	F6P-0	94.2193	46.3214	35.0725	37.7745	34.6531	34.6012	26.6722	14.3614	11.6316	6.20479	6.36517	6.37827	4.2476		38.1088	76.2997		11.8328	10.0287	10.8794	10.9 ± 0.9
	F6P-1	4.60616	24.707	26.8208	26.2284	26.2369	16.9373	14.9057	12.3314	6.71293	2.17297	0.88783	0.225202	0.320538		20.7215	14.9057		4.47251	4.5278	4.96042	4.7 ± 0.27
	F6P-2	1.17456	19.8311	23.8043	22.0866	22.4489	21.7428	21.6119	19.0869	13.501	5.05294	4.37366	0.947661	1.12824		22.4139	5.6974		10.9968	10.7089	10.1745	10.6 ± 0.42
	F6P-3	0	6.86533	10.4653	8.93697	11.4332	12.3658	17.8569	20.2484	20.051	11.2251	8.47751	2.14912	1.93818		10.3301	1.65023		15.1057	17.1033	15.729	16 ± 1
	F6P-4	0	2.27514	3.36165	4.18174	4.90948	10.5082	13.0461	18.2411	20.7195	19.9643	19.3332	6.75635	4.95435		4.71911	0.342771		22.0201	24.0193	21.4726	22.5 ± 1.3
	F6P-5	0	0	0.475467	0.791761	0.174935	3.0127	4.52626	9.75092	16.2105	21.9882	19.3091	16.2297	13.622		1.90764	0.193883		19.413	20.4535	19.2338	19.7 ± 0.66
	F6P-6	0	0	0	0	0.143574	0.832002	1.38089	5.97988	11.1734	33.3917	41.2535	67.3137	73.7891		1.79894	0.910335		16.1592	13.1585	17.5502	15.6 ± 2.2
	SBP-0	97.3145	78.9723	77.6066	78.4178	77.8455	79.4352	86.5135	83.707	84.6779	73.7267	79.7475	88.0643	78.3992		85.087	88.5011		77.8627	88.4118	92.8574	86.4 ± 7.7
	SBP-1	1.43809	6.01026	5.44764	2.2085	5.69762	2.49223	1.64686	2.21371	3.72094	2.28642	0	0.0229342	0.165948		5.52127	4.52991		1.46395	3.35528	0	1.6 ± 1.7
	SBP-2	0	4.23215	7.81629	10.1734	5.46055	3.17325	1.5464	1.30314	0.69897	0	0	0	0		3.53308	0		0	0	0	0 ± 0
	SBP-3	0.966619	6.39907	5.832	7.13564	6.14875	5.38131	4.28252	3.14381	1.78418	1.82327	0.603584	0	0		2.45678	0.0263729		1.21119	2.23895	0	1.2 ± 1.1
	SBP-4	0.280751	1.77087	1.42358	0.919036	3.42728	6.09233	3.25375	2.96532	2.87499	3.84943	2.49962	0	0.425255		0.645577	0.0394224		5.40472	2.67563	3.15862	3.7 ± 1.5
	SBP-5	0	0.684143	1.15421	0.762753	0.727632	1.96629	1.51761	3.99398	3.14506	5.42178	4.26578	0	0.990212		0.538855	0.569527		3.27064	1.92705	1.97477	2.4 ± 0.76
	SBP-6	0	1.24451	0.719683	0.382924	0.692658	0.757087	0.924745	1.78616	1.98645	5.99886	4.53032	1.61202	5.51268		1.23834	2.87112		4.95087	0.36001	1.0489	2.1 ± 2.5
	SBP-7	0	0.68673	0	0	0	0.702268	0.314662	0.886882	1.11151	6.89352	8.35323	10.3007	14.5067		0.979061	3.46253		5.83591	1.03133	0.960268	2.6 ± 2.8
	SBP-0a	89.651	29.8307	0	24.8019	25.0638	0	44.6093	29.1303	14.9396	0	0	51.0943	0		10.2184	44.1352		9.79561	59.7439	75.0444	48.2 ± 34.1
	SBP-1a	5.54199	20.0562	24.327	7.69499	19.2719	12.1189	6.76384	9.62897	20.6567	8.70244	0	0.0939715	0.768246		33.2401	22.0076		5.96526	11.6558	0	5.9 ± 5.8
	SBP-2a	0	14.1226	34.9044	35.4467	18.47	15.4305	6.35122	5.66828	3.88032	0	0	0	0		21.2705	0		0	0	0	0.0 ± 0.0
	SBP-3a	3.72509	21.3536	26.0434	24.8624	20.7978	26.1676	17.5888	13.6746	9.90484	6.93965	2.98029	0	0		14.7907	0.128127		4.93531	7.77783	0	4.2 ± 3.9
	SBP-4a	1.08194	5.90939	6.35713	3.20216	11.5926	29.6251	13.3635	12.8982	15.9604	14.6515	12.3422	0	1.9687		3.88661	0.191525		22.023	9.29478	11.036	14.1 ± 6.9
	SBP-5a	0	2.28298	5.15425	2.65763	2.46117	9.56145	6.23298	17.3726	17.4598	20.6361	21.0629	0	4.58414		3.24411	2.76693		13.3271	6.69432	6.89971	9.0 ± 3.8
	SBP-6a	0	4.15292	3.21382	1.33421	2.34287	3.68148	3.79803	7.76927	11.0278	22.8326	22.3691	6.60518	25.5207		7.45529	13.9487		20.1737	1.25063	3.66477	8.4 ± 10.3
	SBP-7a	0	2.29161	0	0	0	3.41491	1.29235	3.85767	6.17052	26.2378	41.2454	42.2066	67.1582		5.89431	16.8219		23.78	3.5827	3.3551	10.2 ± 11.7
	S7P-0	92.5821	9.36697	7.76012	7.0346	5.74872	3.42769	3.06894	1.70352	6.0349	0.784882	0.746317	0.403249	0.134062		27.4569	69.7831		5.83591	1.03133	0.960268	2.6 ± 2.8
	S7P-1	7.40674	24.1057	21.4695	21.7243	18.2937	8.48717	7.53127	4.64474	3.96983	0.377501	0.359062	0.0114081	0		27.8896	20.6625		1.56774	2.2091	1.48324	1.8 ± 0.4
	S7P-2	0	31.0634	32.0831	29.7151	29.8489	20.7138	17.2336	11.4614	6.57454	1.65755	0.995949	0.11795	0.0190455		22.9755	7.35196		4.57097	5.57265	4.90781	5 ± 0.51
	S7P-3	0	22.1027	24.102	23.7257	25.6391	25.9916	23.8144	20.1682	12.738	5.08214	3.16866	0.39606	0.262268		12.3384	1.06369		9.77286	11.9906	10.2044	10.7 ± 1.2
	S7P-4	0.0111811	8.41991	9.76281	11.0476	13.0254	21.6197	22.4061	23.0771	18.6374	12.0044	8.38503	1.71449	1.19769		5.20372	0.173388		17.576	19.8431	17.7248	18.4 ± 1.3
	S7P-5	0	3.0816	3.58028	5.11992	5.8316	13.4583	15.9005	21.0287	22.4493	22.4206	19.1067	7.43383	5.35452		1.98356	0.0323619		24.4712	22.9731	24.2349	23.9 ± 0.81
	S7P-6	0	1.45196	0.972672	1.31165	1.19841	4.66011	7.2581	12.3257	17.3749	25.4555	23.7303	18.9649	16.2527		1.12087	0.792742		21.6133	20.5595	21.855	21.3 ± 0.69
	S7P-7	0	0.407812	0.269561	0.321177	0.414231	1.64156	2.78716	5.59064	12.2212	32.2175	43.508	70.9581	76.7797		1.03145	0.140275		18.9081	13.7428	17.5995	16.8 ± 2.7
	R5P-0	95.5231	67.7611	50.1872	57.3426	53.5869	47.3485	48.9718	38.9161	35.7548	21.7325	19.5998	6.37407	4.64084		30.8872	77.5293		22.0633	15.3105	11.7292	16.4 ± 5.2
	R5P-1	2.89319	21.2215	30.0815	24.6674	24.5858	24.3881	18.1116	14.7363	12.265	4.47104	3.35017	1.55935	0.183697		19.0026	11.7561		7.86786	10.0749	8.14713	8.7 ± 1.2
	R5P-2	1.1732	6.89117	13.252	11.0155	12.1957	14.4486	16.4629	17.5247	15.8807	10.9707	4.11852	3.33025	1.30915		23.1185	6.99649		18.949	18.013	16.2614	17.7 ± 1.4
	R5P-3	0.410545	3.30063	5.09984	5.80531	7.33507	9.27593	12.0331	18.2116	17.3856	21.9202	19.5074	12.7253	7.03274		10.708	2.30562		20.9047	22.1187	24.9601	22.7 ± 2.1
	R5P-4	0	0.825525	1.2665	1.16917	2.29651	4.03115	3.22511	7.17355	10.7356	16.304	18.1006	14.3893	12.7895		6.37379	0		13.996	18.5279	19.5507	17.4 ± 3
	R5P-5	0	0	0.112937	0	0	0.507747	1.19546	3.43774	7.9784	24.6015	35.3235	61.6217	74.0441		9.90996	1.41243		16.2191	15.9551	19.3515	17.2 ± 1.9
	Ru5P+X5P-0	97.7597	38.0372	37.1712	33.2175	30.6575	19.8494	16.2024	10.7336	15.5285	3.44466	2.82954	0.670054	0.479036		35.9853	78.8403		6.65718	7.97908	3.48524	6 ± 2.3
	Ru5P+X5P-1	2.24029	33.2249	32.9885	33.1879	32.7811	25.1219	25.0057	13.8438	8.73702	3.18691	1.9793	0.156519	0.00689368		26.8008	14.692		8.13802	9.21511	8.17562	8.5 ± 0.61
	Ru5P+X5P-2	0	19.8072	18.7155	19.9303	21.9156	24.0965	22.7642	23.7616	17.1838	8.08372	6.09832	0.822695	0.3911		22.6079	5.51476		14.7266	16.3541	15.2028	15.4 ± 0.84
	Ru5P+X5P-3	0	7.0823	9.15053	10.8149	11.6733	20.4074	22.0846	27.204	24.8489	24.3627	20.439	6.565	3.36096		7.77036	0.787397		24.9795	26.7805	26.24	26 ± 0.92
	Ru5P+X5P-4	0	1.67069	1.80863	2.84933	2.25636	8.58946	10.7021	15.7685	18.4583	24.2803	20.332	15.9902	15.2434		5.16358	0.165585		23.3625	21.3564	24.6612	23.1 ± 1.7
	Ru5P+X5P-5	0	0.177724	0.165621	0	0.716102	1.93534	3.24085	8.68838	15.2435	36.6417	48.3219	75.7955	80.5187		1.67201	0		22.1362	18.3148	22.2351	20.9 ± 2.2
	RuBP-0	96.022	25.4473	20.527	19.3541	16.7342	10.8547	9.04611	4.80598	11.9163	1.70414	1.74039	0.819659	0.319183		36.2155	75.6313		6.3139	5.25431	2.83447	4.8 ± 1.8
	RuBP-1	3.97797	39.534	40.0817	38.0546	36.3854	25.9061	22.8588	14.523	8.99666	3.41364	1.63288	0.119121	0.235649		26.1528	17.4201		6.90001	7.9849	6.86819	7.3 ± 0.64
	RuBP-2	0	22.1873	23.6639	22.9482	25.2876	25.7431	25.4592	21.6426	16.5691	7.73824	4.85182	1.0506	0.785787		23.0036	5.11637		13.6945	15.1333	14.0263	14.3 ± 0.75
	RuBP-3	0	9.90626	12.6873	15.2437	16.4031	24.6894	26.4465	28.8142	25.9752	21.2118	17.4882	5.64159	4.1088		8.31281	0.875597		25.7594	27.9454	28.0363	27.2 ± 1.3
	RuBP-4	0	2.33824	2.43933	3.29033	4.12709	8.49078	10.9756	18.2697	20.0512	25.0061	22.4008	15.7199	14.3896		3.8398	0.388555		24.5789	23.342	23.9953	24 ± 0.62
	RuBP-5	0	0.58685	0.600723	1.10908	1.06268	4.31589	5.21377	11.9445	16.4916	40.9261	51.8859	76.6492	80.161		2.47549	0.568045		22.7533	20.3401	24.2395	22.4 ± 2
	G6P-0	94.9927	73.5437	64.4603	62.2282	58.6867	53.2918	42.2193	24.2783	17.0508	11.2302	9.73585	9.95745	6.80957		38.5595	73.1438		17.7681	18.375	19.9681	18.7 ± 1.1
	G6P-1	4.48446	17.4115	21.1118	21.1613	22.2456	19.2924	18.1055	15.5013	8.46504	2.43463	2.53861	0.921931	0.70847		18.5754	14.2652		5.71359	6.45861	5.96598	6 ± 0.38
	G6P-2	0.522842	6.76898	10.7188	11.9892	13.0523	14.005	17.5485	18.707	13.9944	6.32579	4.56402	2.163	1.82071		19.7692	6.8646		12.4104	13.5853	10.5607	12.2 ± 1.5
	G6P-3	0	1.61142	3.17307	3.24326	4.91419	7.82826	11.5103	17.5338	17.5638	12.8351	9.58242	4.59333	3.34993		12.2063	2.7371		16.8791	16.412	15.9727	16.4 ± 0.45
	G6P-4	0	0.664337	0.536078	1.15615	1.1012	4.42236	7.26097	14.2606	19.0466	18.043	17.9333	6.49072	5.47155		5.32646	0.640456		17.3993	19.6966	19.177	18.8 ± 1.2
	G6P-5	0	0	0	0.221851	0	1.00509	2.82206	6.55098	13.7014	19.2442	18.7489	14.7117	14.3583		2.48013	0.60204		15.6252	14.112	15.9152	15.2 ± 0.97
	G6P-6	0	0	0	0	0	0.155063	0.533425	3.16798	10.178	29.8872	36.8968	61.1619	67.4815		3.08302	1.74686		14.2043	11.3605	12.4404	12.7 ± 1.4
	G1P-0	100	75.186	69.1239	67.5987	63.8421	64.0099	48.8466	33.8413	29.3141	28.6061	32.3819	30.1925	27.998		54.7167	77.233		35.8409	49.0814	39.9393	41.6 ± 6.8
	G1P-1	0	11.6653	13.2706	13.1122	15.5826	10.7687	17.5984	11.2301	4.95616	0.221464	0	0	0		10.9712	10.6103		1.70534	2.43347	3.85344	2.7 ± 1.1
	G1P-2	0	8.99968	14.1147	16.0715	17.0031	16.5922	15.7914	24.7676	17.7635	5.4482	8.82878	2.42212	0		18.0629	7.51698		14.9944	7.09488	5.14382	9.1 ± 5.2
	G1P-3	0	1.75365	1.1164	1.3682	2.66363	6.25109	12.4963	11.0057	15.686	6.70531	3.73031	1.40026	1.52837		10.4926	0.818913		10.2804	11.4189	13.9305	11.9 ± 1.9
	G1P-4	0	2.39546	1.97236	1.84935	0.0167133	0.465388	3.30593	9.79229	16.6209	15.4081	10.7418	5.96925	1.26197		2.10079	0		13.9686	15.9701	12.6065	14.2 ± 1.7
	G1P-5	0	0	0.402021	0	0.891861	1.91272	0.731444	7.20125	10.8546	25.4776	17.7165	9.40251	14.4694		2.22032	0.78672		12.0344	8.32417	14.9609	11.8 ± 3.3
	G1P-6	0	0	0	0	0	0	1.22997	2.16167	4.80469	18.1331	26.6008	50.6134	54.7423		1.43551	3.03415		11.1759	5.67702	9.5656	8.8 ± 2.8
	G1P-0a	100	53.1448	27.592	51.5989	39.6855	43.4872	18.3903	0	0	0	0	30.1925	0		46.1423	62.1048		0	4.16365	0	1.4 ± 2.4
	G1P-1a	0	22.027	31.1211	19.5871	25.9932	16.9093	28.0763	16.9745	7.01151	0.310201	0	0	0		13.0486	17.6605		2.65799	4.58016	6.41591	4.6 ± 1.9
	G1P-2a	0	16.9937	33.1006	24.0076	28.3626	26.0536	25.1934	37.4367	25.1302	7.63119	13.0568	2.42212	0		21.4831	12.5118		23.3706	13.3536	8.56437	15.1 ± 7.6
	G1P-3a	0	3.31133	2.6181	2.04382	4.44316	9.81565	19.9366	16.6354	22.1911	9.392	5.51674	1.40026	2.12267		12.4794	1.36306		16.0233	21.4921	23.194	20.2 ± 3.7
	G1P-4a	0	4.52324	4.62541	2.76257	0.0278792	0.730766	5.27425	14.8012	23.5138	21.5819	15.8859	5.96925	1.75269		2.49858	0		21.7719	30.0581	20.9896	24.3 ± 5.0
	G1P-5a	0	0	0.942786	0	1.4877	3.00341	1.16694	10.8848	15.3561	35.686	26.2008	9.40251	20.0958		2.64073	1.30947		18.7571	15.6673	24.9096	19.8 ± 4.7
	G1P-6a	0	0	0	0	0	0	1.96228	3.26741	6.79723	25.3988	39.3397	50.6134	76.0289		1.70733	5.05027		17.4191	10.685	15.9266	14.7 ± 3.5
	ADPG-0	98.6338	43.962	29.3525	26.4633	38.822	14.3754	10.584	0	5.49574	0	0	2.59773	0		37.0034	73.0532		0	4.32373	8.1285	4.2 ± 4.1
	ADPG-1	1.3662	25.9912	30.4007	28.6524	21.5768	19.6446	15.3617	10.7885	6.65389	0	0	0	0		20.7447	15.9143		7.62131	3.80728	2.5346	4.7 ± 2.6
	ADPG-2	0	22.7526	25.6515	28.6199	21.9611	25.3094	24.1372	21.2184	15.0043	0.56712	0	0	0		26.122	11.0326		11.1952	9.87269	9.38244	10.2 ± 0.94
	ADPG-3	0	6.85117	11.5778	12.0675	17.4574	23.415	24.9005	23.6097	11.9696	9.23416	12.0773	0	0		9.91809	0		16.49	28.2709	18.6116	21.1 ± 6.3
	ADPG-4	0	0.442972	3.01751	4.19701	0.182707	11.5247	15.5615	19.641	24.8522	23.7801	13.7801	7.09514	5.7299		3.30463	0		25.8942	16.5323	23.7244	22.1 ± 4.9
	ADPG-5	0	0	0	0	0	5.1897	6.8357	15.2408	22.1472	28.3045	33.0687	19.0058	19.9501		2.90721	0		23.6745	28.7716	24.3443	25.6 ± 2.8
	ADPG-6	0	0	0	0	0	0.541185	2.61936	9.50173	13.877	38.1141	41.0739	71.3013	74.32		0	0		15.1247	8.42149	13.2742	12.3 ± 3.5
	UDPG-0	97.3829	79.6844	76.0299	73.3585	65.8857	68.3821	55.2344	38.9587	28.8659	25.7235	21.1559	20.2169	16.7649		47.0541	78.0017		18.0661	19.4066	20.3829	19.3 ± 1.2
	UDPG-1	2.26428	12.899	14.5171	16.5949	17.9196	14.1541	17.7192	13.414	9.19153	1.92917	2.07303	0.995334	0.923888		18.4398	11.4823		6.2691	8.19751	6.6923	7.1 ± 1
	UDPG-2	0.352831	5.5825	6.82869	6.64205	10.5885	10.038	12.5472	16.8415	12.8292	5.70555	3.70006	1.52851	0.465782		15.4699	5.86716		10.749	12.8152	11.3731	11.6 ± 1.1
	UDPG-3	0	1.02613	1.99926	2.37566	4.15963	4.98288	8.32638	14.7949	14.9303	10.5401	9.78217	3.46445	2.63081		9.71441	1.54409		17.9434	19.4693	16.9898	18.1 ± 1.3
	UDPG-4	0	0.807996	0.508439	1.02889	1.28945	1.91959	4.5009	10.5444	17.1519	16.1699	17.1195	6.60894	4.34301		4.34935	1.0904		19.4099	19.4312	16.5705	18.5 ± 1.6
	UDPG-5	0	0	0.116682	0	0	0.485418	1.64202	3.15816	10.4094	16.5414	17.333	16.0679	11.3679		2.28752	0.543734		14.8352	12.4103	13.8778	13.7 ± 1.2
	UDPG-6	0	0	0	0	0.157128	0.0379115	0.0299045	2.28833	6.62183	23.3904	28.8363	51.1179	63.5037		2.68487	1.47064		12.7272	8.26977	14.1136	11.7 ± 3.1
	UDPG-0a	96.0281	66.3808	71.7145	66.2976	63.8537	42.5202	35.0266	29.9541	0	0	0	20.2169	0		38.6976	67.5035		18.0661	19.4066	20.3829	19.3 ± 1.2
	UDPG-1a	3.43643	21.3459	17.1306	20.9931	18.987	25.7315	25.7178	15.3927	12.9214	2.59728	2.62928	0.995334	1.10997		21.3501	16.962		6.2691	8.19751	6.6923	7.1 ± 1
	UDPG-2a	0.535481	9.23818	8.05807	8.40242	11.2192	18.2486	18.2112	19.3259	18.0352	7.6815	4.69289	1.52851	0.559598		17.9116	8.66715		10.749	12.8152	11.3731	11.6 ± 1.1
	UDPG-3a	0	1.69808	2.35919	3.0053	4.4074	9.05862	12.085	16.9774	20.989	14.1904	12.407	3.46445	3.1607		11.2477	2.28098		17.9434	19.4693	16.9898	18.1 ± 1.3
	UDPG-4a	0	1.33711	0.599975	1.30159	1.36626	3.48972	6.53267	12.0998	24.112	21.7699	21.7131	6.60894	5.21776		5.03581	1.61077		19.4099	19.4312	16.5705	18.5 ± 1.6
	UDPG-5a	0	0	0.137689	0	0	0.882465	2.38325	3.62404	14.6335	22.27	21.9839	16.0679	13.6576		2.64856	0.803221		14.8352	12.4103	13.8778	13.7 ± 1.2
	UDPG-6a	0	0	0	0	0.166487	0.0689212	0.0434038	2.6259	9.30893	31.4909	36.5739	51.1179	76.2944		3.10863	2.17247		12.7272	8.26977	14.1136	11.7 ± 3.1
	2PG-0	96.6051	79.6206	80.6102	77.7351	78.1837	59.0802	55.7391	45.7296	35.6177	25.2052	20.0336	7.7746	7.0941		n.d.	n.d.		n.d.	n.d.	n.d.	n.d.
	2PG-1	0.6145	16.6506	10.448	11.5915	17.8486	22.9347	23.8613	24.0736	25.0559	15.1932	10.9757	4.7103	4.2475		n.d.	n.d.		n.d.	n.d.	n.d.	n.d.
	2PG-2	2.7804	3.7287	8.9418	10.6734	3.9677	17.9851	20.3996	30.1968	39.3264	59.6016	68.9908	87.5151	88.6584		n.d.	n.d.		n.d.	n.d.	n.d.	n.d.
	Glycine-0	99.9572	99.2701	99.3862	98.5707	98.7683	96.3317	93.6208	84.9064	73.004	58.2487	58.3525	22.7446	22.6452		56.6503	91.9274		63.5454	65.9029	62.8155	64.1 ± 1.6
	Glycine-1	0.0428	0.7299	0.6138	1.4293	1.2317	3.6683	6.3792	15.0936	26.996	41.7513	41.6475	77.2554	77.3548		43.3497	8.07257		36.4546	34.0971	37.1845	35.9 ± 1.6
	Glycine-0a	99.8798	98.4579	99.0339	97.2472	98.2557	96.1611	90.9288	79.5152	62.6256	0	0	22.7446	0		24.6004	91.9274		53.9603	55.2588	54.8672	54.7 ± 0.66
	Glycine-1a	0.120214	1.54209	0.966088	2.75277	1.74433	3.83889	9.07119	20.4848	37.3744	100	100	77.2554	100		75.3996	8.07257		46.0397	44.7412	45.1328	45.3 ± 0.66
	Serine-0	99.093	99.2278	100	99.7892	99.9328	98.2623	98.105	95.9661	87.1453	62.4168	56.3271	16.8179	23.4077		21.0005	63.7106		80.022	82.1586	78.8521	80.3 ± 1.7
	Serine-1	0.907	0.7722	0	0.2108	0.0672	1.7377	1.895	4.0339	10.9829	25.2483	24.5751	27.7791	21.4249		33.7431	25.5942		17.3446	16.2712	18.6044	17.4 ± 1.2
	Serine-2	0	0	0	0	0	0	0	0	1.8719	12.3349	19.0978	55.403	55.1674		45.2564	10.6952		2.63343	1.5702	2.54346	2.2 ± 0.59
	Serine-0a	100	100	100	100	100	98.4764	98.3472	92.0678	76.6971	21.2277	0	1.79302	0.00285025	#DIV/0!	0	51.8491	#DIV/0!	76.9555	72.3757	73.1793	74.2 ± 2.4
	Serine-1a	0	0	0	0	0	1.52358	1.65283	7.93217	19.652	52.2797	55.3434	32.0757	27.1087	#DIV/0!	42.0477	33.5961	#DIV/0!	19.8624	25.0629	23.4504	22.8 ± 2.7
	Serine-2a	0	0	0	0	0	0	0	0	3.65091	26.4926	44.6566	66.1313	72.8885	#DIV/0!	57.9523	14.5548	#DIV/0!	3.18211	2.56139	3.37027	3 ± 0.42
	Glycerate-0	100	99.7059	100	100	100	100	99.8369	98.2226	98.0211	91.4829	86.8978	77.2684	64.134		74.1242	83.0774		100	100	99.2976	99.8 ± 0.41
	Glycerate-1	0	0.294115	0	0	0	0	0	0.875449	0.797092	4.12387	6.46038	4.8974	7.69565		7.58162	8.05482		0	0	0.67653	0.23 ± 0.39
	Glycerate-2	0	0	0	0	0	0	0.163058	0.901937	1.18185	4.39328	6.64178	17.8342	28.1704		18.2942	8.86777		0	0	0.0258431	0.01 ± 0.01
	Valine-0	100	100	99.9745	100	99.8706	100	100	100	99.6937	100	100	99.7665	100		96.649	99.0975		100	99.5078	100	99.8 ± 0.28
	Valine-1	0	0	0.0255	0	0.1294	0	0	0	0.3063	0	0	0.2335	0		3.35096	0.902479		0	0.492184	0	0.16 ± 0.28
	Valine-2	0	0	0	0	0	0	0	0	0	0	0	0	0		0	0		0	0	0	0 ± 0
	Threonine-0	100	99.4407	98.626	99.2912	100	98.2871	97.9524	99.2068	97.9428	98.3631	95.8077	97.1343	94.4818		93.6607	94.4311		n.d.	n.d.	n.d.	n.d.
	Threonine-1	0	0.559304	1.37396	0.708827	0	1.71293	2.04756	0.793244	1.9372	1.45538	3.45546	1.49282	2.98212		3.20638	2.94019		n.d.	n.d.	n.d.	n.d.
	Threonine-2	0	0	0	0	0	0	0	0	0.11998	0.181496	0.736809	1.37283	2.53603		3.13288	2.62875		n.d.	n.d.	n.d.	n.d.
	Glutamate-0	99.8752	98.0267	99.2384	99.4161	99.1713	96.9677	99.5427	97.7215	99.1075	96.1541	94.8023	78.8539	66.9493		61.6727	57.6472		97.6174	97.8865	95.9222	97.1 ± 1.1
	Glutamate-1	0.1248	1.9733	0.7616	0.5839	0.8287	2.9044	0.4573	2.2785	0.8514	2.4446	2.5805	3.9079	5.3628		4.75415	6.12542		2.21389	2.07159	3.90222	2.7 ± 1
	Glutamate-2	0	0	0	0	0	0.1279	0	0	0	0.5102	0.6187	2.9363	3.4318		4.90125	7.62012		0	0	0	0 ± 0
	Glutamate-3	0	0	0	0	0	0	0	0	0.0411	0.7327	1.3793	6.5985	8.6491		8.49391	8.9451		0.168686	0.0419282	0.17562	0.13 ± 0.08
	Glutamate-4	0	0	0	0	0	0	0	0	0	0.0212	0.2155	2.0311	3.4448		5.10285	6.85234		0	0	0	0 ± 0
	Glutamate-5	0	0	0	0	0	0	0	0	0	0.1373	0.4038	5.6724	12.1623		15.0752	12.8098		0	0	0	0 ± 0
	Fumarate-0	100	92.0014	87.7939	86.8099	90.3753	76.0771	80.1396	86.2365	74.723	75.7365	76.6589	52.2561	63.1434		86.0046	93.2425		57.0853	52.1741	61.93	57.1 ± 4.9
	Fumarate-1	0	7.9986	11.4616	13.1901	9.6247	23.9229	19.8604	12.0526	18.959	9.7234	5.5118	0	2.6051		13.9954	6.75749		29.4512	32.1466	21.7854	27.8 ± 5.4
	Fumarate-2	0	0	0.7445	0	0	0	0	1.711	6.318	5.8202	5.6336	0	0		0	0		9.64017	9.08636	8.56163	9.1 ± 0.54
	Fumarate-3	0	0	0	0	0	0	0	0	0	0	0	0	0		0	0		3.82342	2.79944	4.03513	3.6 ± 0.66
	Fumarate-4	0	0	0	0	0	0	0	0	0	8.72	12.1957	47.7439	34.2515		0	0		0	3.79347	3.68779	2.5 ± 2.2
	Fumarate-0a	100	72.1036	55.9354	64.232	67.8082	73.468	51.7027	43.6758	17.2848	0.739319	-0.13786	37.5381	0		74.5192	92.3088		17.9356	0	0	6.0 ± 10.4
	Fumarate-1a	0	27.8964	41.3769	35.768	32.1918	26.532	48.2973	49.3225	62.0405	39.7778	23.6467	0	7.06819		25.4808	7.69125		56.3184	67.2159	57.2247	60.3 ± 6.0
	Fumarate-2a	0	0	2.68765	0	0	0	0	7.00174	20.6747	23.81	24.1693	0	0		0	0		18.4346	18.9988	22.4892	20.0 ± 2.2
	Fumarate-3a	0	0	0	0	0	0	0	0	0	0	0	0	0		0	0		7.31139	5.8534	10.5992	7.9 ± 2.4
	Fumarate-4a	0	0	0	0	0	0	0	0	0	35.6729	52.3219	62.4619	92.9318		0	0		0	7.93183	9.68688	5.9 ± 5.2
	Succinate-0	100	100	100	100	100	100	100	100	100	100	100	90.449	82.5732		77.6972	70.9288		100	100	99.6315	99.9 ± 0.21
	Succinate-1	0	0	0	0	0	0	0	0	0	0	0	0	0		0.122724	3.02637		0	0	0	0 ± 0
	Succinate-2	0	0	0	0	0	0	0	0	0	0	0	4.9599	6.2928		7.79215	11.437		0	0	0	0 ± 0
	Succinate-3	0	0	0	0	0	0	0	0	0	0	0	0	2.5332		3.58375	4.40471		0	0	0.368536	0.12 ± 0.21
	Succinate-4	0	0	0	0	0	0	0	0	0	0	0	4.5911	8.6008		10.8042	10.2031		0	0	0	0 ± 0
	2OG-0	99.9966	98.9492	98.9426	98.981	98.9577	98.8468	98.6326	98.5003	98.6105	96.4694	94.4409	80.0358	70.9938		66.1018	58.2855		98.6114	98.1999	96.2627	97.7 ± 1.3
	2OG-1	0	1.0508	0.851	0.5822	0.6751	0.5421	1.3674	1.4717	1.3579	2.3515	3.0563	3.7157	2.509		3.42595	5.52891		1.12848	1.40082	3.31009	1.9 ± 1.2
	2OG-2	0	0	0	0	0	0	0	0	0	0.1595	0.5251	2.6122	2.8065		4.43891	6.8673		0	0	0	0 ± 0
	2OG-3	0	0	0	0.0231	0	0	0	0.028	0.0316	0.7413	1.1692	6.3242	8.4048		7.96875	10.1277		0	0.0836943	0.261332	0.12 ± 0.13
	2OG-4	0	0	0.2064	0.4136	0.3672	0.611	0	0	0	0.2192	0.5036	2.6019	4.3866		5.52678	6.25531		0.260148	0.315608	0.165924	0.25 ± 0.08
	2OG-5	0	0	0	0	0	0	0	0	0	0.0591	0.3049	4.7102	10.8993		12.5378	12.9352		0	0	0	0 ± 0
	Sucrose-0	100	99.8473	99.2818	99.7242	99.7164	99.7745	99.659	98.8207	97.5939	84.7181	86.3333	70.7289	57.7088		64.038	66.2976		92.285	91.301	91.783	91.8 ± 0.49
	Sucrose-1	0	0.0601399	0.584781	0.140465	0.180759	0	0	0.0835634	0.161649	0.572929	0.31708	0	0		0.698337	5.18584		2.601	3.27095	2.87763	2.9 ± 0.34
	Sucrose-2	0	0.0767778	0.115789	0.106537	0.0993227	0.105358	0.124078	0.412784	0.642453	1.96388	1.36454	1.12837	1.46626		2.03464	4.59223		0.651977	1.37812	0.796989	0.9 ± 0.38
	Sucrose-3	0	0	0	0.0141248	0	0.0644685	0.106964	0.380973	0.683361	3.08008	2.28291	2.26936	2.60952		2.81303	3.61941		1.40862	1.21504	1.11984	1.25 ± 0.15
	Sucrose-4	0	0	0	0	0	0.0556407	0.0949653	0.242738	0.610801	3.72231	3.18802	4.27149	4.70652		4.35818	3.86542		1.1405	1.1686	1.45121	1.25 ± 0.17
	Sucrose-5	0	0.0157853	0.0176087	0.0147098	0.00351219	0	0	0.0106227	0.17647	2.97582	2.8792	6.29277	8.68768		7.40485	5.57763		0.943436	0.773229	0.81061	0.84 ± 0.09
	Sucrose-6	0	0	0	0	0	0	0.0149907	0.048578	0.1314	2.96689	3.6349	15.3092	24.8212		18.653	10.8619		0.969517	0.893094	1.16069	1.01 ± 0.14
	Glucose-0	100	99.8571	99.326	99.884	98.9442	99.8896	99.8445	98.9242	99.8272	98.0735	98.7805	98.9026	98.1965		99.6199	95.1569		100	99.9718	99.7588	99.9 ± 0.13
	Glucose-1	0	0.0527882	0.67399	0	1.05578	0	0	1.04876	0	1.61687	0.736674	0	0		0.120922	1.36557		0	0	0	0 ± 0
	Glucose-2	0	0.0900769	0	0.0495611	0	0.0127617	0.0524135	0.0270817	0.0548128	0	0.211281	0.177012	0.227955		0.141326	0.633899		0	0	0	0 ± 0
	Glucose-3	0	0	0	0.0664565	0	0.0976148	0.103116	0	0.117978	0	0	0.277825	0.360893		0	0.677414		0	0.0281583	0.241247	0.09 ± 0.13
	Glucose-4	0	0	0	0	0	0	0	0	0	0.309603	0.271498	0.642601	1.21467		0.117817	2.16626		0	0	0	0 ± 0
	Fructose-0	n.d.	99.3121	99.8848	98.9811	100	99.0291	99.8787	100	99.5085	99.024	98.6731	96.368	94.9892		98.817	92.8797		100	99.8752	100	99.96 ± 0.07
	Fructose-1	n.d.	0.6879	0	1.0189	0	0.9709	0	0	0	0.5628	0	0.998	0		1.08089	2.07877		0	0	0	0 ± 0
	Fructose-2	n.d.	0	0	0	0	0	0	0	0	0	0	0	0		0	1.02508		0	0	0	0 ± 0
	Fructose-3	n.d.	0	0.1152	0	0	0	0.1213	0	0.4915	0.4132	1.3269	2.6339	5.0108		0.102109	4.01649		0	0.124823	0	0.04 ± 0.07
	Raffinose-0	100	98.5029	97.4334	96.9234	96.8771	99.8049	99.7203	99.811	99.8387	97.3827	98.8797	91.7829	80.737		97.7846	93.4721		98.0714	96.8425	97.2318	97.4 ± 0.6
	Raffinose-1	0	1.40609	2.56664	2.4992	3.12287	0	0	0	0	1.8982	0.256689	0	0		0	0		1.45012	2.58812	2.30789	2.1 ± 0.59
	Raffinose-2	0	0.0910616	0	0.0808687	0	0	0.0997317	0.0016047	0.00664318	0.299924	0.117486	0.372357	0.601253		0.6992	2.35143		0.478521	0.569338	0.460322	0.5 ± 0.06
	Raffinose-3	0	0	0	0	0	0.195131	0.179996	0.187403	0.154609	0	0.336814	0.930049	1.56091		1.51622	4.17645		0	0	0	0 ± 0
	Raffinose-4	0	0	0	0	0	0	0	0	0	0.0805785	0.125077	1.45545	2.70793		0	0		0	0	0	0 ± 0
	Raffinose-5	0	0	0	0.134185	0	0	0	0	0	0.186648	0.105778	1.6578	4.14895		0	0		0	0	0	0 ± 0
	Raffinose-6	0	0	0	0.362373	0	0	0	0	0	0.151914	0.178448	3.80145	10.244		0	0		0	0	0	0 ± 0
	myoinositol-0	100	99.88	100	99.9252	99.9382	99.7873	99.7879	99.7668	99.902	99.719	99.5399	98.7839	96.4842		93.8833	90.3881		99.5153	99.4319	99.3652	99.4 ± 0.08
	myoinositol-1	0	0.120044	0	0.0747717	0.0618292	0.212674	0.212071	0.233246	0.097962	0.20777	0.271568	0.250609	0.395128		0.798316	1.65894		0.27802	0.381639	0.400826	0.35 ± 0.07
	myoinositol-2	0	0	0	0	0	0	0	0	0	0.0732017	0.0888026	0.225733	0.611873		1.08	1.94561		0.206658	0.186457	0.234021	0.21 ± 0.02
	myoinositol-3	0	0	0	0	0	0	0	0	0	0	0.0997137	0.739778	2.50881		4.23835	6.00738		0	0	0	0 ± 0

## Sheet: Supp S7
	Supplementary Table S7. Calculation of carbon-dependent 13C enrichment and amounts of 13C in the C4 position and in C1-3 positions of malate and aspartate. The calculation is based on the established topology of C4 photosynthesis (see Supplementary Figure S6). In the MC PEPC incorporates CO2 (as bicarbonate) into PEP resulting in the newly fixed C being in the C4 position of OAA, and passed on to…
								kinetic
			10	15	20	30	50	60	180	300	600	1200	2400	3600
	Malate	Amount (nmol g-1 FW)	1298.89	1298.96	1298.9	1298.92	1298.92	1298.95	1298.97	1299	1299	1298.97	1298.95	1299
		Amount of 13C in the C4 position (natom 13C equivalents g-1 FW)	711.152	1092.33	779.699	856.372	887.587	1015.37	1141.1	1298.76	1298.76	1141.21	1009.81	1298.76
		Amount 13C in the C1-3 positions (natom 13C equivalents g-1 FW)	80.8485	116.953	113.238	126.175	254.42	244.907	522.846	978.483	1840.01	2070.67	2594.98	3412.69
		Enrichment in C4 position (%)	54.7607	84.1077	60.0384	65.9416	68.3449	78.1827	87.8626	100	100	87.8709	77.7546	100
		Enrichment in C1-3 positions (%)	2.05406	2.97118	2.87693	3.20556	6.4637	6.22191	13.2828	24.8575	46.7439	52.6049	65.9259	86.6965
	Asparate	Amount (nmol g-1 FW)	104	104	104	104	104	104	104	104	104	104	104	104
		Amount of 13C in the C4 position (natom 13C equivalents g-1 FW)	77.5752	79.5537	80.2662	77.6114	89.6636	89.9869	92.6067	95.1533	98.1344	98.5661	102.589	100.55
		Amount 13C in the C1-3 positions (natom 13C equivalents g-1 FW)	7.48087	10.002	10.7649	11.3796	24.7939	21.5274	38.7466	66.2603	135.516	174.828	267.91	264.754
		Enrichment in C4 position (%)	74.5915	76.494	77.1791	74.6263	86.215	86.5258	89.0449	91.4936	94.36	94.7751	98.6432	96.6831
		Enrichment in C1-3 positions (%)	2.37374	3.17372	3.41577	3.61083	7.8673	6.8308	12.2946	21.0249	43.0004	55.4742	85.01	84.0083

## Sheet: Supp S8
	Supplementary Table S8. Estimation of 13C amounts in the CO2 shuttle, CBC and first intermediates of starch and sugar intermediates, photorespiratory intermediates and additional metabolites. In order to determine 13C fluxes, 13C amounts of intermediates were estimated by multiplying the number of 13C atoms per isotopomer by the isotopomer amount, and then summing the results. Two approaches were…
		Approach	Compounds	Number of 13C	Number of 13C minus C4 position	Pool size (nmol g-1 FW)		Relative isotopomer abundance (%)														nmol g-1 FW														natom 13C equivalents g-1 FW
							0	10	15	20	30	50	60	180	300	600	1200	2400	3600		0	10	15	20	30	50	60	180	300	600	1200	2400	3600		0	10	15	20	30	50	60	180	300	600	1200	2400	3600		0
	CO2 shuttle	A	Malate-0a	0	0	1298.76	98.2457	45.2438	15.8948	39.966	34.0625	31.659	21.8205	12.1393	0	0	12.131	22.2485	0		1275.98	587.61	206.435	519.063	442.39	411.175	283.396	157.661	0	0	157.553	288.956	0		0	0	0	0	0	0	0	0	0	0	0	0	0		0
			Malate-1a	1	0		1.75425	49.6682	74.1949	52.7855	58.1497	53.2074	64.6981	62.2808	56.2359	32.0043	17.359	4.14332	4.77433		22.7835	645.072	963.616	685.558	755.226	691.037	840.274	808.88	730.37	415.659	225.451	53.8119	62.0071		22.7835	645.072	963.616	685.558	755.226	691.037	840.274	808.88	730.37	415.659	225.451	53.8119	62.0071		0
			Malate-2a	2	1		0	4.20574	8.61947	6.16435	6.24593	11.8131	9.57789	15.4205	23.1365	24.1633	18.7459	5.67697	5.70197		0	54.6225	111.946	80.0602	81.1197	153.424	124.394	200.276	300.488	313.824	243.465	73.7303	74.055		0	109.245	223.893	160.12	162.239	306.847	248.788	400.552	600.975	627.648	486.929	147.461	148.11		0
			Malate-3a	3	2		0	0.628458	0.963919	0.699522	1.15843	2.18884	2.43509	5.64857	9.6935	14.0124	14.6331	9.70311	11.5565		0	8.16217	12.519	9.08513	15.0452	28.4279	31.626	73.3615	125.896	181.987	190.049	126.02	150.091		0	24.4865	37.557	27.2554	45.1357	85.2836	94.8779	220.084	377.687	545.962	570.146	378.061	450.274		0
			Malate-4a	4	3		0	0.25375	0.326916	0.384642	0.383476	1.13169	1.46849	4.51075	10.9341	29.82	37.1311	58.228	77.9672		0	3.29561	4.24586	4.99559	4.98044	14.6979	19.0721	58.5839	142.008	387.291	482.244	756.244	1012.61		0	13.1824	16.9834	19.9824	19.9217	58.7917	76.2885	234.335	568.033	1549.16	1928.98	3024.97	4050.43		0
			13C in C4 or C1-3 position of malate (scroll right)																															sum	22.7835	791.986	1242.05	892.916	982.523	1141.96	1260.23	1663.85	2277.07	3138.43	3211.5	3604.31	4710.82	sum	0
			Aspartate-0	0	0	104	97.4373	25.4085	23.506	22.8209	25.3737	13.785	13.4742	10.9551	8.50643	5.63995	5.22494	1.35683	3.31685		101.335	26.4248	24.4463	23.7338	26.3886	14.3364	14.0131	11.3933	8.84668	5.86555	5.43394	1.4111	3.44953		0	0	0	0	0	0	0	0	0	0	0	0	0		0
			Aspartate-1	1	0		2.56271	68.3781	68.2039	67.9982	65.6314	67.4883	71.0984	64.6082	54.1301	30.4479	18.7529	4.07253	4.18532		2.66521	71.1132	70.9321	70.7182	68.2566	70.1879	73.9424	67.1925	56.2953	31.6658	19.503	4.23544	4.35274		2.66521	71.1132	70.9321	70.7182	68.2566	70.1879	73.9424	67.1925	56.2953	31.6658	19.503	4.23544	4.35274		0
			Aspartate-2	2	1		0	5.46611	7.41336	8.22683	7.46412	14.8636	11.3702	15.2114	19.9508	23.1932	21.905	6.55136	5.22579		0	5.68475	7.7099	8.5559	7.76269	15.4581	11.825	15.8199	20.7488	24.1209	22.7812	6.81341	5.43482		0	11.3695	15.4198	17.1118	15.5254	30.9163	23.65	31.6398	41.4977	48.2418	45.5623	13.6268	10.8696		0
			Aspartate-3	3	2		0	0.514937	0.511289	0.738017	1.11466	2.61247	2.84241	5.63089	8.47689	15.0459	16.153	13.0031	12.4712		0	0.535534	0.53174	0.767538	1.15924	2.71697	2.9561	5.85613	8.81597	15.6477	16.7991	13.5232	12.97		0	1.6066	1.59522	2.30261	3.47773	8.15091	8.86831	17.5684	26.4479	46.9432	50.3972	40.5696	38.91		0
			Aspartate-4	4	3		0	0.232387	0.365425	0.215985	0.416158	1.25058	1.21478	3.59438	8.93574	25.6731	37.9642	75.0162	74.8009		0	0.241683	0.380042	0.224624	0.432804	1.30061	1.26338	3.73815	9.29317	26.7	39.4828	78.0168	77.7929		0	0.96673	1.52017	0.898498	1.73122	5.20243	5.0535	14.9526	37.1727	106.8	157.931	312.067	311.172		0
			13C in C4 or C1-3 position of aspartate (scroll right)																															sum	2.66521	85.0561	89.4673	91.0311	88.991	114.458	111.514	131.353	161.414	233.651	273.394	370.499	365.304	sum	0
		B	Malate-0a	0	0																1275.98	587.61	206.435	519.063	442.39	411.175	283.396	157.661	0	0	157.553	288.956	0		0	0	0	0	0	0	0	0	0	0	0	0	0		0
			Malate-1a	1	0																22.7835	645.072	963.616	685.558	755.226	691.037	840.274	808.88	880.901	545.141	225.451	53.8119	62.0071		22.7835	645.072	963.616	685.558	755.226	691.037	840.274	808.88	880.901	545.141	225.451	53.8119	62.0071		0
			Malate-2a	2	1																0	54.6225	111.946	80.0602	81.1197	153.424	124.394	200.276	362.419	411.584	243.465	73.7303	74.055		0	109.245	223.893	160.12	162.239	306.847	248.788	400.552	724.837	823.167	486.929	147.461	148.11		0
			Malate-3a	3	2																0	8.16217	12.519	9.08513	15.0452	28.4279	31.626	73.3615	151.843	238.678	190.049	126.02	150.091		0	24.4865	37.557	27.2554	45.1357	85.2836	94.8779	220.084	455.528	716.035	570.146	378.061	450.274		0
			Malate-4a	4	3																0	3.29561	4.24586	4.99559	4.98044	14.6979	19.0721	58.5839	171.276	507.936	482.244	756.244	1012.61		0	13.1824	16.9834	19.9824	19.9217	58.7917	76.2885	234.335	685.106	2031.75	1928.98	3024.97	4050.43		0
			13C in C4 or C1-3 positions of malate (scroll right)																															sum	22.7835	791.986	1242.05	892.916	982.523	1141.96	1260.23	1663.85	2746.37	4116.09	3211.5	3604.31	4710.82	sum	0
			Aspartate-0	0	0																96.8392	33.3916	23.4947	27.7773	37.0816	14.4331	14.4182	13.5604	10.9413	7.14242	5.1715	1.32373	1.58536		0	0	0	0	0	0	0	0	0	0	0	0	0		0
			Aspartate-1	1	0																2.54698	89.862	68.1712	82.7664	95.915	70.6611	76.0799	79.9727	69.624	38.5591	18.5611	3.97319	2.00047		2.54698	89.862	68.1712	82.7664	95.915	70.6611	76.0799	79.9727	69.624	38.5591	18.5611	3.97319	2.00047		0
			Aspartate-2	2	1																0	7.18351	7.40981	10.0136	10.9082	15.5624	12.1669	18.8289	25.6614	29.3717	21.6809	6.39155	2.49778		0	14.367	14.8196	20.0271	21.8164	31.1247	24.3337	37.6577	51.3228	58.7435	43.3618	12.7831	4.99556		0
			Aspartate-3	3	2																0	0.676726	0.511043	0.898304	1.62898	2.73529	3.04156	6.96998	10.9033	19.0541	15.9877	12.6859	5.96088		0	2.03018	1.53313	2.69491	4.88695	8.20587	9.12467	20.9099	32.7098	57.1622	47.9632	38.0577	17.8826		0
			Aspartate-4	4	3																0	0.305401	0.36525	0.262894	0.608182	1.30938	1.2999	4.44916	11.4935	32.5123	37.5759	73.1863	35.7528		0	1.2216	1.461	1.05157	2.43273	5.23751	5.19959	17.7966	45.9738	130.049	150.304	292.745	143.011		0
			13C in C4 or C1-3 positions of aspartate (scroll right)																															sum	2.54698	107.481	85.9849	106.54	125.051	115.229	114.738	156.337	199.631	284.514	260.19	347.559	167.89	sum	0
		A	pyruvate-0	0		135	100	96.5939	96.2817	95.905	97.1646	89.3897	93.7211	84.1653	74.4658	47.2687	33.8037	28.1252	17.0932		135	130.402	129.98	129.472	131.172	120.676	126.523	113.623	100.529	63.8127	45.635	37.969	23.0758		0	0	0	0	0	0	0	0	0	0	0	0	0
			pyruvate-1	1			0	3.40606	3.7183	4.09505	2.83537	10.6103	6.27889	12.4505	14.3944	19.6362	17.9505	0	0		0	4.59819	5.0197	5.52831	3.82774	14.3239	8.4765	16.8081	19.4325	26.5088	24.2331	0	0		0	4.59819	5.0197	5.52831	3.82774	14.3239	8.4765	16.8081	19.4325	26.5088	24.2331	0	0
			pyruvate-2	2			0	0	0	0	0	0	0	3.38418	5.10652	10.1048	11.4345	0	8.08439		0	0	0	0	0	0	0	4.56864	6.8938	13.6415	15.4366	0	10.9139		0	0	0	0	0	0	0	9.13728	13.7876	27.2829	30.8731	0	21.8279
			pyruvate-3	3			0	0	0	0	0	0	0	0	6.03323	22.9903	36.8114	71.8748	74.8224		0	0	0	0	0	0	0	0	8.14486	31.037	49.6953	97.031	101.01		0	0	0	0	0	0	0	0	24.4346	93.1109	149.086	291.093	303.031
			sum of 13C in pyruvate (scroll to right)																															sum	0	4.59819	5.0197	5.52831	3.82774	14.3239	8.4765	25.9454	57.6546	146.903	204.192	291.093	324.859
			alanine-0	0		1842.49	100	100	99.9586	99.8992	99.626	97.9611	97.7954	93.141	87.0398	66.4705	54.4169	12.9902	10.831		1842.49	1842.49	1841.73	1840.63	1835.6	1804.92	1801.87	1716.11	1603.7	1224.71	1002.62	239.343	199.559		0	0	0	0	0	0	0	0	0	0	0	0	0
			alanine-1	1			0	0	0.0413874	0.0104836	0.272035	1.57413	1.50373	4.10575	6.17006	9.93104	10.7875	8.72982	7.558		0	0	0.762559	0.193159	5.0122	29.0032	27.7061	75.6479	113.683	182.978	198.758	160.846	139.255		0	0	0.762559	0.193159	5.0122	29.0032	27.7061	75.6479	113.683	182.978	198.758	160.846	139.255
			alanine-2	2			0	0	0	0.0902664	0.101957	0.464739	0.700852	2.75324	6.79017	23.5985	34.7957	78.28	81.611		0	0	0	1.66315	1.87854	8.56276	12.9131	50.7281	125.108	434.799	641.106	1442.3	1503.67		0	0	0	3.3263	3.75709	17.1255	25.8262	101.456	250.216	869.598	1282.21	2884.6	3007.35
			sum of 13C in alanine (scroll to right)																															sum	0	0	0.762559	3.51946	8.76929	46.1288	53.5324	177.104	363.899	1052.58	1480.97	3045.44	3146.6
			PEP-0	0		102	99.6362	90.0081	81.7382	80.4534	80.7672	74.2355	76.7384	66.0175	50.42	28.3389	15.148	3.58835	2.56352		101.629	91.8083	83.373	82.0625	82.3825	75.7202	78.2732	67.3379	51.4284	28.9057	15.4509	3.66012	2.61479		0	0	0	0	0	0	0	0	0	0	0	0	0
			PEP-1	1			0.363792	9.99189	16.5615	17.7415	16.0573	19.081	18.6353	19.6419	24.7237	22.3738	20.1677	4.41786	2.8181		0.371067	10.1917	16.8927	18.0963	16.3784	19.4627	19.008	20.0348	25.2182	22.8213	20.5711	4.50622	2.87446		0.371067	10.1917	16.8927	18.0963	16.3784	19.4627	19.008	20.0348	25.2182	22.8213	20.5711	4.50622	2.87446
			PEP-2	2			0	0	1.7003	1.80509	2.09846	4.12582	2.26875	9.07653	11.5491	13.7994	17.771	8.63742	7.23568		0	0	1.73431	1.84119	2.14043	4.20833	2.31412	9.25806	11.7801	14.0754	18.1264	8.81017	7.3804		0	0	3.46862	3.68238	4.28086	8.41667	4.62824	18.5161	23.5601	28.1507	36.2529	17.6203	14.7608
			PEP-3	3			0	0	0	0	1.07707	2.55761	2.35752	5.264	13.3073	35.4879	46.9133	83.3564	87.3827		0	0	0	0	1.09861	2.60877	2.40467	5.36928	13.5734	36.1977	47.8516	85.0235	89.1303		0	0	0	0	3.29584	7.8263	7.21401	16.1078	40.7203	108.593	143.555	255.07	267.391
			sum of 13C in PEP (scroll to right)																															sum	0.371067	10.1917	20.3613	21.7787	23.9551	35.7056	30.8503	54.6587	89.4985	159.565	200.379	277.197	285.026
	CBC	A	3PGA-0	0		584	97.8628	40.0371	33.8233	34.5371	30.0469	21.4228	24.2049	17.3049	14.3281	5.7752	4.88972	1.60415	1.21838		571.519	233.817	197.528	201.696	175.474	125.109	141.357	101.061	83.6763	33.7272	28.556	9.36823	7.11536		0	0	0	0	0	0	0	0	0	0	0	0	0
			3PGA-1	1			2.1372	44.1576	47.5688	47.5231	47.5914	41.6995	35.6751	28.7574	22.5567	15.6275	12.6315	2.80024	2.48302		12.4812	257.88	277.802	277.535	277.934	243.525	208.342	167.943	131.731	91.2644	73.768	16.3534	14.5008		12.4812	257.88	277.802	277.535	277.934	243.525	208.342	167.943	131.731	91.2644	73.768	16.3534	14.5008
			3PGA-2	2			0	11.4492	13.1526	12.5637	15.4298	16.0932	21.0142	24.7179	24.5663	19.0611	17.2263	8.99681	7.3228		0	66.8635	76.8114	73.3717	90.1099	93.9843	122.723	144.353	143.467	111.317	100.602	52.5414	42.7652		0	133.727	153.623	146.743	180.22	187.969	245.445	288.705	286.934	222.634	201.203	105.083	85.5303
			3PGA-3	3			0	4.3561	5.45528	5.37622	6.93189	20.7844	19.1058	29.2198	38.5489	59.5362	65.2525	86.5988	88.9758		0	25.4397	31.8588	31.3971	40.4823	121.381	111.578	170.644	225.126	347.691	381.074	505.737	519.619		0	76.319	95.5765	94.1913	121.447	364.143	334.734	511.931	675.377	1043.07	1143.22	1517.21	1558.86
			sum of 13C in 3PGA (scroll to right)																															sum	12.4812	467.926	527.001	518.469	579.6	795.637	788.522	968.579	1094.04	1356.97	1418.19	1638.65	1658.89
			DHAP-0	0		319	97.2252	41.5748	35.3019	36.5586	33.9107	25.1205	23.4266	18.8903	13.7195	6.41902	4.08244	1.29811	0.825708		310.148	132.624	112.613	116.622	108.175	80.1345	74.7308	60.26	43.7653	20.4767	13.023	4.14096	2.63401		0	0	0	0	0	0	0	0	0	0	0	0	0
			DHAP-1	1			2.7748	45.6126	50.5614	47.6402	47.7522	42.6643	39.207	31.4671	24.3703	15.9422	11.4786	3.2517	2.17971		8.8516	145.504	161.291	151.972	152.329	136.099	125.07	100.38	77.7414	50.8555	36.6168	10.3729	6.95326		8.8516	145.504	161.291	151.972	152.329	136.099	125.07	100.38	77.7414	50.8555	36.6168	10.3729	6.95326
			DHAP-2	2			0	10.1408	10.8706	11.7088	12.956	19.5453	22.0686	24.3331	24.9171	19.8694	16.8353	10.8653	8.78613		0	32.3492	34.6773	37.351	41.3296	62.3495	70.3988	77.6227	79.4857	63.3835	53.7047	34.6603	28.0278		0	64.6983	69.3547	74.702	82.6593	124.699	140.798	155.245	158.971	126.767	107.409	69.3205	56.0555
			DHAP-3	3			0	2.67174	3.26605	4.09239	5.3811	12.6699	15.2979	25.3095	36.993	57.7694	67.6036	84.5849	88.2085		0	8.52286	10.4187	13.0547	17.1657	40.4169	48.8003	80.7372	118.008	184.284	215.656	269.826	281.385		0	25.5686	31.2561	39.1641	51.4971	121.251	146.401	242.211	354.023	552.853	646.967	809.478	844.155
			sum of 13C in DHAP (scroll to right)																															sum	8.8516	235.771	261.902	265.838	286.486	382.049	412.269	497.837	590.736	730.475	790.993	889.171	907.164
			FBP-0	0		11.9	96.824	36.8108	25.8812	29.1043	26.4747	22.5293	17.7765	10.003	6.83959	4.84815	2.38393	2.05365	1.98025		11.5221	4.38048	3.07987	3.46341	3.15048	2.68098	2.1154	1.19036	0.813912	0.576929	0.283688	0.244385	0.23565		0	0	0	0	0	0	0	0	0	0	0	0	0
			FBP-1	1			3.17596	32.7757	33.4722	32.4625	29.1536	23.8249	20.5018	15.5269	10.3788	2.87396	1.53134	0.39048	0.568056		0.377939	3.90031	3.98319	3.86304	3.46928	2.83516	2.43972	1.8477	1.23508	0.342002	0.182229	0.0464671	0.0675987		0.377939	3.90031	3.98319	3.86304	3.46928	2.83516	2.43972	1.8477	1.23508	0.342002	0.182229	0.0464671	0.0675987
			FBP-2	2			0	19.7994	26.1715	22.851	26.0893	23.9996	23.7058	20.9681	14.5933	5.27412	4.06428	0.497029	0.452624		0	2.35612	3.11441	2.71926	3.10462	2.85595	2.82099	2.4952	1.7366	0.627621	0.483649	0.0591464	0.0538623		0	4.71225	6.22882	5.43853	6.20925	5.7119	5.64197	4.9904	3.47319	1.25524	0.967298	0.118293	0.107725
			FBP-3	3			0	7.26244	10.0849	10.2572	12.2266	16.0323	18.474	22.4909	21.1185	15.3102	10.9294	4.47508	2.8977		0	0.864231	1.2001	1.22061	1.45496	1.90785	2.19841	2.67641	2.5131	1.82192	1.3006	0.532534	0.344826		0	2.59269	3.60031	3.66183	4.36489	5.72354	6.59523	8.02924	7.53931	5.46576	3.90179	1.5976	1.03448
			FBP-4	4			0	2.20614	3.60043	4.31594	4.45902	9.01286	12.538	17.4229	21.2346	22.1309	18.624	8.6341	5.28994		0	0.262531	0.428451	0.513597	0.530624	1.07253	1.49203	2.07333	2.52691	2.63357	2.21626	1.02746	0.629502		0	1.05012	1.7138	2.05439	2.12249	4.29012	5.96811	8.29332	10.1077	10.5343	8.86505	4.10983	2.51801
			FBP-5	5			0	0.757503	0.542376	0.616886	0.960119	3.258	5.52969	9.48771	15.1163	19.995	21.9593	17.22	15.9851		0	0.0901429	0.0645428	0.0734094	0.114254	0.387702	0.658033	1.12904	1.79883	2.37941	2.61315	2.04918	1.90222		0	0.450714	0.322714	0.367047	0.571271	1.93851	3.29017	5.64519	8.99417	11.897	13.0658	10.2459	9.51112
			FBP-6	6			0	0.388097	0.247376	0.392157	0.636713	1.34311	1.47413	4.10054	10.719	29.5676	40.5078	66.7296	72.8264		0	0.0461836	0.0294377	0.0466667	0.0757689	0.15983	0.175422	0.487964	1.27556	3.51855	4.82042	7.94083	8.66634		0	0.277101	0.176626	0.28	0.454613	0.958977	1.05253	2.92779	7.65335	21.1113	28.9225	47.645	51.998
			sum of 13C in FBP (scroll to right)																															sum	0.377939	12.9832	16.0255	15.6648	17.1918	21.4582	24.9877	31.7336	39.0028	50.6056	55.9047	63.7631	65.237
			F6P-0	0		97.6	94.2193	46.3214	35.0725	37.7745	34.6531	34.6012	26.6722	14.3614	11.6316	6.20479	6.36517	6.37827	4.2476		91.958	45.2097	34.2308	36.8679	33.8214	33.7708	26.0321	14.0167	11.3524	6.05588	6.2124	6.22519	4.14566		0	0	0	0	0	0	0	0	0	0	0	0	0
			F6P-1	1			4.60616	24.707	26.8208	26.2284	26.2369	16.9373	14.9057	12.3314	6.71293	2.17297	0.88783	0.225202	0.320538		4.49561	24.114	26.1771	25.599	25.6072	16.5308	14.5479	12.0355	6.55182	2.12082	0.866522	0.219797	0.312846		4.49561	24.114	26.1771	25.599	25.6072	16.5308	14.5479	12.0355	6.55182	2.12082	0.866522	0.219797	0.312846
			F6P-2	2			1.17456	19.8311	23.8043	22.0866	22.4489	21.7428	21.6119	19.0869	13.501	5.05294	4.37366	0.947661	1.12824		1.14637	19.3551	23.233	21.5565	21.9101	21.2209	21.0932	18.6288	13.177	4.93167	4.2687	0.924917	1.10116		2.29273	38.7103	46.466	43.113	43.8203	42.4419	42.1864	37.2576	26.354	9.86335	8.53739	1.84983	2.20232
			F6P-3	3			0	6.86533	10.4653	8.93697	11.4332	12.3658	17.8569	20.2484	20.051	11.2251	8.47751	2.14912	1.93818		0	6.70056	10.2142	8.72249	11.1588	12.069	17.4284	19.7625	19.5698	10.9557	8.27405	2.09754	1.89166		0	20.1017	30.6425	26.1675	33.4764	36.207	52.2851	59.2874	58.7093	32.867	24.8221	6.29263	5.67499
			F6P-4	4			0	2.27514	3.36165	4.18174	4.90948	10.5082	13.0461	18.2411	20.7195	19.9643	19.3332	6.75635	4.95435		0	2.22054	3.28097	4.08137	4.79165	10.256	12.733	17.8033	20.2222	19.4851	18.8692	6.59419	4.83545		0	8.88214	13.1239	16.3255	19.1666	41.0242	50.9321	71.2134	80.8888	77.9406	75.477	26.3768	19.3418
			F6P-5	5			0	0	0.475467	0.791761	0.174935	3.0127	4.52626	9.75092	16.2105	21.9882	19.3091	16.2297	13.622		0	0	0.464055	0.772759	0.170737	2.94039	4.41763	9.5169	15.8215	21.4605	18.8457	15.8402	13.2951		0	0	2.32028	3.86379	0.853685	14.702	22.0882	47.5845	79.1075	107.303	94.2283	79.2009	66.4756
			F6P-6	6			0	0	0	0	0.143574	0.832002	1.38089	5.97988	11.1734	33.3917	41.2535	67.3137	73.7891		0	0	0	0	0.140128	0.812034	1.34775	5.83637	10.9053	32.5903	40.2634	65.6982	72.0181		0	0	0	0	0.840767	4.8722	8.08652	35.0182	65.4317	195.542	241.581	394.189	432.109
			sum of 13C in F6P (scroll to right)																															sum	6.78835	91.8081	118.73	115.069	123.765	155.778	190.126	262.396	317.043	425.636	445.512	508.129	526.116
			SBP-0a	0		2.93857	89.651	29.8307	0	24.8019	25.0638	0	44.6093	29.1303	14.9396	0	0	51.0943	0		2.63446	0.876596	0	0.728821	0.736517	0	1.31088	0.856015	0.439012	0	0	1.50144	0		0	0	0	0	0	0	0	0	0	0	0	0	0
			SBP-1a	1			5.54199	20.0562	24.327	7.69499	19.2719	12.1189	6.76384	9.62897	20.6567	8.70244	0	0.0939715	0.768246		0.162855	0.589365	0.714866	0.226123	0.566317	0.356124	0.19876	0.282954	0.607013	0.255727	0	0.00276142	0.0225755		0.162855	0.589365	0.714866	0.226123	0.566317	0.356124	0.19876	0.282954	0.607013	0.255727	0	0.00276142	0.0225755
			SBP-2a	2			0	14.1226	34.9044	35.4467	18.47	15.4305	6.35122	5.66828	3.88032	0	0	0	0		0	0.415003	1.02569	1.04163	0.542754	0.453437	0.186635	0.166567	0.114026	0	0	0	0		0	0.830007	2.05138	2.08325	1.08551	0.906873	0.37327	0.333133	0.228052	0	0	0	0
			SBP-3a	3			3.72509	21.3536	26.0434	24.8624	20.7978	26.1676	17.5888	13.6746	9.90484	6.93965	2.98029	0	0		0.109464	0.627491	0.765303	0.7306	0.611158	0.768954	0.516859	0.401839	0.291061	0.203927	0.0875779	0	0		0.328393	1.88247	2.29591	2.1918	1.83347	2.30686	1.55058	1.20552	0.873182	0.61178	0.262734	0	0
			SBP-4a	4			1.08194	5.90939	6.35713	3.20216	11.5926	29.6251	13.3635	12.8982	15.9604	14.6515	12.3422	0	1.9687		0.0317935	0.173652	0.186809	0.0940977	0.340656	0.870554	0.392696	0.379024	0.469009	0.430545	0.362685	0	0.0578516		0.127174	0.694606	0.747235	0.376391	1.36262	3.48222	1.57079	1.5161	1.87604	1.72218	1.45074	0	0.231406
			SBP-5a	5			0	2.28298	5.15425	2.65763	2.46117	9.56145	6.23298	17.3726	17.4598	20.6361	21.0629	0	4.58414		0	0.0670869	0.151461	0.0780963	0.0723232	0.28097	0.183161	0.510506	0.513067	0.606406	0.61895	0	0.134708		0	0.335434	0.757307	0.390482	0.361616	1.40485	0.915803	2.55253	2.56534	3.03203	3.09475	0	0.673541
			SBP-6a	6			0	4.15292	3.21382	1.33421	2.34287	3.68148	3.79803	7.76927	11.0278	22.8326	22.3691	6.60518	25.5207		0	0.122036	0.0944403	0.0392066	0.068847	0.108183	0.111608	0.228305	0.324059	0.670951	0.657333	0.194098	0.749943		0	0.732218	0.566642	0.235239	0.413082	0.649097	0.669647	1.36983	1.94435	4.02571	3.944	1.16459	4.49966
			SBP-7a	7			0	2.29161	0	0	0	3.41491	1.29235	3.85767	6.17052	26.2378	41.2454	42.2066	67.1582		0	0.0673406	0	0	0	0.100349	0.0379766	0.11336	0.181325	0.771015	1.21202	1.24027	1.97349		0	0.471384	0	0	0	0.702446	0.265836	0.793523	1.26928	5.39711	8.48417	8.68189	13.8144
			sum of 13C in SBP (scroll to right)																															sum	0.618422	5.53549	7.13334	5.50329	5.62262	9.80847	5.54468	8.05359	9.36325	15.0445	17.2364	9.84924	19.2416
			S7P-0	0		39.9	92.5821	9.36697	7.76012	7.0346	5.74872	3.42769	3.06894	1.70352	6.0349	0.784882	0.746317	0.403249	0.134062		36.9402	3.73742	3.09629	2.8068	2.29374	1.36765	1.22451	0.679706	2.40793	0.313168	0.29778	0.160896	0.0534908		0	0	0	0	0	0	0	0	0	0	0	0	0
			S7P-1	1			7.40674	24.1057	21.4695	21.7243	18.2937	8.48717	7.53127	4.64474	3.96983	0.377501	0.359062	0.0114081	0		2.95529	9.61816	8.56632	8.66798	7.29917	3.38638	3.00497	1.85325	1.58396	0.150623	0.143266	0.00455182	0		2.95529	9.61816	8.56632	8.66798	7.29917	3.38638	3.00497	1.85325	1.58396	0.150623	0.143266	0.00455182	0
			S7P-2	2			0	31.0634	32.0831	29.7151	29.8489	20.7138	17.2336	11.4614	6.57454	1.65755	0.995949	0.11795	0.0190455		0	12.3943	12.8012	11.8563	11.9097	8.26481	6.87619	4.57309	2.62324	0.661363	0.397384	0.0470621	0.00759916		0	24.7886	25.6023	23.7126	23.8194	16.5296	13.7524	9.14619	5.24648	1.32273	0.794767	0.0941242	0.0151983
			S7P-3	3			0	22.1027	24.102	23.7257	25.6391	25.9916	23.8144	20.1682	12.738	5.08214	3.16866	0.39606	0.262268		0	8.81897	9.61669	9.46656	10.23	10.3706	9.50194	8.04712	5.08245	2.02777	1.2643	0.158028	0.104645		0	26.4569	28.8501	28.3997	30.69	31.1119	28.5058	24.1414	15.2474	6.08332	3.79289	0.474084	0.313934
			S7P-4	4			0.0111811	8.41991	9.76281	11.0476	13.0254	21.6197	22.4061	23.0771	18.6374	12.0044	8.38503	1.71449	1.19769		0.00446127	3.35954	3.89536	4.408	5.19713	8.62628	8.94002	9.20777	7.4363	4.78976	3.34563	0.68408	0.477878		0.0178451	13.4382	15.5814	17.632	20.7885	34.5051	35.7601	36.8311	29.7452	19.159	13.3825	2.73632	1.91151
			S7P-5	5			0	3.0816	3.58028	5.11992	5.8316	13.4583	15.9005	21.0287	22.4493	22.4206	19.1067	7.43383	5.35452		0	1.22956	1.42853	2.04285	2.32681	5.36987	6.34431	8.39046	8.95726	8.9458	7.62359	2.9661	2.13645		0	6.14779	7.14265	10.2142	11.6341	26.8494	31.7215	41.9523	44.7863	44.729	38.118	14.8305	10.6823
			S7P-6	6			0	1.45196	0.972672	1.31165	1.19841	4.66011	7.2581	12.3257	17.3749	25.4555	23.7303	18.9649	16.2527		0	0.579332	0.388096	0.523348	0.478167	1.85939	2.89598	4.91794	6.9326	10.1567	9.46838	7.567	6.48484		0	3.47599	2.32858	3.14009	2.869	11.1563	17.3759	29.5076	41.5956	60.9404	56.8103	45.402	38.9091
			S7P-7	7			0	0.407812	0.269561	0.321177	0.414231	1.64156	2.78716	5.59064	12.2212	32.2175	43.508	70.9581	76.7797		0	0.162717	0.107555	0.12815	0.165278	0.654981	1.11208	2.23067	4.87625	12.8548	17.3597	28.3123	30.6351		0	1.13902	0.752883	0.897047	1.15695	4.58487	7.78453	15.6147	34.1337	89.9835	121.518	198.186	214.446
			sum of 13C in S7P (scroll to right)																															sum	2.97314	85.0646	88.8243	92.6636	98.2571	128.124	137.905	159.046	172.339	222.369	234.559	261.728	266.278
			R5P-0	0		2.52934	95.5231	67.7611	50.1872	57.3426	53.5869	47.3485	48.9718	38.9161	35.7548	21.7325	19.5998	6.37407	4.64084		2.41611	1.71391	1.26941	1.45039	1.3554	1.19761	1.23867	0.984322	0.904362	0.549689	0.495746	0.161222	0.117383		0	0	0	0	0	0	0	0	0	0	0	0	0
			R5P-1	1			2.89319	21.2215	30.0815	24.6674	24.5858	24.3881	18.1116	14.7363	12.265	4.47104	3.35017	1.55935	0.183697		0.0731787	0.536766	0.760866	0.623924	0.621859	0.616859	0.458104	0.372731	0.310223	0.113088	0.0847374	0.0394414	0.00464634		0.0731787	0.536766	0.760866	0.623924	0.621859	0.616859	0.458104	0.372731	0.310223	0.113088	0.0847374	0.0394414	0.00464634
			R5P-2	2			1.1732	6.89117	13.252	11.0155	12.1957	14.4486	16.4629	17.5247	15.8807	10.9707	4.11852	3.33025	1.30915		0.0296743	0.174301	0.335189	0.27862	0.308471	0.365455	0.416404	0.44326	0.401677	0.277488	0.104172	0.0842336	0.0331128		0.0593486	0.348603	0.670378	0.557239	0.616943	0.73091	0.832808	0.88652	0.803355	0.554976	0.208343	0.168467	0.0662256
			R5P-3	3			0.410545	3.30063	5.09984	5.80531	7.33507	9.27593	12.0331	18.2116	17.3856	21.9202	19.5074	12.7253	7.03274		0.0103841	0.0834842	0.128992	0.146836	0.185529	0.23462	0.304359	0.460635	0.439742	0.554438	0.49341	0.321867	0.177882		0.0311523	0.250453	0.386977	0.440509	0.556588	0.703861	0.913076	1.3819	1.31922	1.66331	1.48023	0.965602	0.533646
			R5P-4	4			0	0.825525	1.2665	1.16917	2.29651	4.03115	3.22511	7.17355	10.7356	16.304	18.1006	14.3893	12.7895		0	0.0208804	0.0320341	0.0295723	0.0580867	0.101962	0.0815741	0.181444	0.27154	0.412384	0.457827	0.363954	0.323491		0	0.0835215	0.128137	0.118289	0.232347	0.407847	0.326296	0.725775	1.08616	1.64954	1.83131	1.45582	1.29396
			R5P-5	5			0	0	0.112937	0	0	0.507747	1.19546	3.43774	7.9784	24.6015	35.3235	61.6217	74.0441		0	0	0.00285658	0	0	0.0128427	0.0302372	0.0869524	0.201801	0.622257	0.893453	1.55863	1.87283		0	0	0.0142829	0	0	0.0642134	0.151186	0.434762	1.00901	3.11128	4.46726	7.79313	9.36415
			sum of 13C in R5P (scroll to right)																															sum	0.16368	1.21934	1.96064	1.73996	2.02774	2.52369	2.68147	3.80169	4.52797	7.0922	8.07188	10.4225	11.2626
			Ru5P+X5P-0	0		60.8	97.7597	38.0372	37.1712	33.2175	30.6575	19.8494	16.2024	10.7336	15.5285	3.44466	2.82954	0.670054	0.479036		59.4379	23.1266	22.6001	20.1963	18.6398	12.0685	9.85107	6.52604	9.44131	2.09436	1.72036	0.407393	0.291254		0	0	0	0	0	0	0	0	0	0	0	0	0
			Ru5P+X5P-1	1			2.24029	33.2249	32.9885	33.1879	32.7811	25.1219	25.0057	13.8438	8.73702	3.18691	1.9793	0.156519	0.00689368		1.3621	20.2008	20.057	20.1783	19.9309	15.2741	15.2035	8.41706	5.31211	1.93764	1.20341	0.0951638	0.00419136		1.3621	20.2008	20.057	20.1783	19.9309	15.2741	15.2035	8.41706	5.31211	1.93764	1.20341	0.0951638	0.00419136
			Ru5P+X5P-2	2			0	19.8072	18.7155	19.9303	21.9156	24.0965	22.7642	23.7616	17.1838	8.08372	6.09832	0.822695	0.3911		0	12.0428	11.379	12.1176	13.3247	14.6507	13.8406	14.4471	10.4478	4.9149	3.70778	0.500199	0.237789		0	24.0856	22.7581	24.2352	26.6494	29.3014	27.6813	28.8941	20.8956	9.8298	7.41555	1.0004	0.475578
			Ru5P+X5P-3	3			0	7.0823	9.15053	10.8149	11.6733	20.4074	22.0846	27.204	24.8489	24.3627	20.439	6.565	3.36096		0	4.30604	5.56352	6.57547	7.09737	12.4077	13.4275	16.54	15.1081	14.8125	12.4269	3.99152	2.04346		0	12.9181	16.6906	19.7264	21.2921	37.223	40.2824	49.6201	45.3243	44.4376	37.2807	11.9746	6.13039
			Ru5P+X5P-4	4			0	1.67069	1.80863	2.84933	2.25636	8.58946	10.7021	15.7685	18.4583	24.2803	20.332	15.9902	15.2434		0	1.01578	1.09965	1.73239	1.37187	5.22239	6.5069	9.58727	11.2226	14.7624	12.3619	9.72207	9.26796		0	4.06312	4.39858	6.92957	5.48747	20.8896	26.0276	38.3491	44.8906	59.0496	49.4474	38.8883	37.0718
			Ru5P+X5P-5	5			0	0.177724	0.165621	0	0.716102	1.93534	3.24085	8.68838	15.2435	36.6417	48.3219	75.7955	80.5187		0	0.108056	0.100697	0	0.43539	1.17669	1.97044	5.28253	9.26805	22.2782	29.3797	46.0837	48.9553		0	0.540281	0.503487	0	2.17695	5.88343	9.85219	26.4127	46.3403	111.391	146.898	230.418	244.777
			sum of 13C in Ru5P+X5P (scroll to right)																															sum	1.3621	61.8078	64.4077	71.0695	75.5368	108.571	119.047	151.693	162.763	226.646	242.246	282.377	288.459
			RuBP-0	0		32.3	96.022	25.4473	20.527	19.3541	16.7342	10.8547	9.04611	4.80598	11.9163	1.70414	1.74039	0.819659	0.319183		31.0151	8.21949	6.63023	6.25136	5.40514	3.50608	2.92189	1.55233	3.84897	0.550438	0.562144	0.26475	0.103096		0	0	0	0	0	0	0	0	0	0	0	0	0
			RuBP-1	1			3.97797	39.534	40.0817	38.0546	36.3854	25.9061	22.8588	14.523	8.99666	3.41364	1.63288	0.119121	0.235649		1.28488	12.7695	12.9464	12.2916	11.7525	8.36768	7.38341	4.69094	2.90592	1.1026	0.527419	0.0384761	0.0761145		1.28488	12.7695	12.9464	12.2916	11.7525	8.36768	7.38341	4.69094	2.90592	1.1026	0.527419	0.0384761	0.0761145
			RuBP-2	2			0	22.1873	23.6639	22.9482	25.2876	25.7431	25.4592	21.6426	16.5691	7.73824	4.85182	1.0506	0.785787		0	7.16651	7.64344	7.41226	8.1679	8.31501	8.22332	6.99056	5.35182	2.49945	1.56714	0.339344	0.253809		0	14.333	15.2869	14.8245	16.3358	16.63	16.4466	13.9811	10.7036	4.9989	3.13428	0.678688	0.507618
			RuBP-3	3			0	9.90626	12.6873	15.2437	16.4031	24.6894	26.4465	28.8142	25.9752	21.2118	17.4882	5.64159	4.1088		0	3.19972	4.098	4.92372	5.29819	7.97468	8.54222	9.30698	8.38998	6.85141	5.64869	1.82224	1.32714		0	9.59917	12.294	14.7712	15.8946	23.924	25.6267	27.9209	25.1699	20.5542	16.9461	5.46671	3.98143
			RuBP-4	4			0	2.33824	2.43933	3.29033	4.12709	8.49078	10.9756	18.2697	20.0512	25.0061	22.4008	15.7199	14.3896		0	0.755253	0.787902	1.06278	1.33305	2.74252	3.54512	5.90113	6.47652	8.07697	7.23547	5.07751	4.64783		0	3.02101	3.15161	4.25111	5.3322	10.9701	14.1805	23.6045	25.9061	32.3079	28.9419	20.31	18.5913
			RuBP-5	5			0	0.58685	0.600723	1.10908	1.06268	4.31589	5.21377	11.9445	16.4916	40.9261	51.8859	76.6492	80.161		0	0.189553	0.194034	0.358234	0.343244	1.39403	1.68405	3.85806	5.32678	13.2191	16.7591	24.7577	25.892		0	0.947763	0.970168	1.79117	1.71622	6.97016	8.42024	19.2903	26.6339	66.0956	83.7957	123.788	129.46
			sum of 13C in RuBP (scroll to right)																															sum	1.28488	40.6704	44.6491	47.9296	51.0313	66.862	72.0574	89.4878	91.3195	125.059	133.345	150.282	152.617
	First intermediates of starch and sugar pathways	A	G6P-0	0		124	94.9927	73.5437	64.4603	62.2282	58.6867	53.2918	42.2193	24.2783	17.0508	11.2302	9.73585	9.95745	6.80957		117.791	91.1942	79.9307	77.163	72.7715	66.0818	52.3519	30.1051	21.143	13.9254	12.0725	12.3472	8.44386		0	0	0	0	0	0	0	0	0	0	0	0	0
			G6P-1	1			4.48446	17.4115	21.1118	21.1613	22.2456	19.2924	18.1055	15.5013	8.46504	2.43463	2.53861	0.921931	0.70847		5.56073	21.5903	26.1786	26.24	27.5846	23.9226	22.4508	19.2216	10.4966	3.01894	3.14788	1.14319	0.878503		5.56073	21.5903	26.1786	26.24	27.5846	23.9226	22.4508	19.2216	10.4966	3.01894	3.14788	1.14319	0.878503
			G6P-2	2			0.522842	6.76898	10.7188	11.9892	13.0523	14.005	17.5485	18.707	13.9944	6.32579	4.56402	2.163	1.82071		0.648324	8.39353	13.2913	14.8666	16.1849	17.3662	21.7601	23.1967	17.353	7.84398	5.65939	2.68212	2.25768		1.29665	16.7871	26.5827	29.7333	32.3697	34.7324	43.5203	46.3935	34.706	15.688	11.3188	5.36424	4.51536
			G6P-3	3			0	1.61142	3.17307	3.24326	4.91419	7.82826	11.5103	17.5338	17.5638	12.8351	9.58242	4.59333	3.34993		0	1.99816	3.93461	4.02164	6.0936	9.70704	14.2727	21.7419	21.7791	15.9156	11.8822	5.69573	4.15391		0	5.99449	11.8038	12.0649	18.2808	29.1211	42.8181	65.2258	65.3372	47.7467	35.6466	17.0872	12.4617
			G6P-4	4			0	0.664337	0.536078	1.15615	1.1012	4.42236	7.26097	14.2606	19.0466	18.043	17.9333	6.49072	5.47155		0	0.823778	0.664737	1.43363	1.36549	5.48372	9.0036	17.6831	23.6178	22.3733	22.2374	8.04849	6.78472		0	3.29511	2.65895	5.73451	5.46194	21.9349	36.0144	70.7326	94.4712	89.4931	88.9494	32.194	27.1389
			G6P-5	5			0	0	0	0.221851	0	1.00509	2.82206	6.55098	13.7014	19.2442	18.7489	14.7117	14.3583		0	0	0	0.275095	0	1.24631	3.49936	8.12321	16.9897	23.8628	23.2487	18.2425	17.8043		0	0	0	1.37548	0	6.23157	17.4968	40.6161	84.9485	119.314	116.243	91.2123	89.0213
			G6P-6	6			0	0	0	0	0	0.155063	0.533425	3.16798	10.178	29.8872	36.8968	61.1619	67.4815		0	0	0	0	0	0.192278	0.661448	3.9283	12.6208	37.0601	45.752	75.8408	83.6771		0	0	0	0	0	1.15367	3.96869	23.5698	75.7246	222.36	274.512	455.045	502.062
			sum of 13C in G6P (scroll to right)																															sum	6.85738	47.667	67.224	75.1482	83.697	117.096	166.269	265.759	365.684	497.621	529.818	602.046	636.078
			G1P-0a	0		8.9551	100	53.1448	27.592	51.5989	39.6855	43.4872	18.3903	0	0	0	0	30.1925	0		8.9551	4.75917	2.47089	4.62074	3.55387	3.89433	1.64687	0	0	0	0	2.70377	0		0	0	0	0	0	0	0	0	0	0	0	0	0
			G1P-1a	1			0	22.027	31.1211	19.5871	25.9932	16.9093	28.0763	16.9745	7.01151	0.310201	0	0	0		0	1.97254	2.78692	1.75404	2.32772	1.51425	2.51426	1.52008	0.627888	0.0277788	0	0	0		0	1.97254	2.78692	1.75404	2.32772	1.51425	2.51426	1.52008	0.627888	0.0277788	0	0	0
			G1P-2a	2			0	16.9937	33.1006	24.0076	28.3626	26.0536	25.1934	37.4367	25.1302	7.63119	13.0568	2.42212	0		0	1.5218	2.96419	2.14991	2.5399	2.33313	2.25609	3.3525	2.25044	0.683381	1.16925	0.216904	0		0	3.0436	5.92839	4.29982	5.0798	4.66626	4.51219	6.70499	4.50087	1.36676	2.3385	0.433807	0
			G1P-3a	3			0	3.31133	2.6181	2.04382	4.44316	9.81565	19.9366	16.6354	22.1911	9.392	5.51674	1.40026	2.12267		0	0.296533	0.234453	0.183026	0.39789	0.879001	1.78534	1.48971	1.98724	0.841063	0.494029	0.125395	0.190087		0	0.889598	0.70336	0.549079	1.19367	2.637	5.35602	4.46914	5.96172	2.52319	1.48209	0.376184	0.570262
			G1P-4a	4			0	4.52324	4.62541	2.76257	0.0278792	0.730766	5.27425	14.8012	23.5138	21.5819	15.8859	5.96925	1.75269		0	0.405061	0.41421	0.247391	0.00249661	0.0654409	0.472315	1.32547	2.10568	1.93268	1.4226	0.534552	0.156955		0	1.62024	1.65684	0.989563	0.00998645	0.261764	1.88926	5.30186	8.42273	7.73072	5.69039	2.13821	0.627822
			G1P-5a	5			0	0	0.942786	0	1.4877	3.00341	1.16694	10.8848	15.3561	35.686	26.2008	9.40251	20.0958		0	0	0.0844275	0	0.133225	0.268958	0.104501	0.974747	1.37516	3.19572	2.34631	0.842004	1.7996		0	0	0.422137	0	0.666125	1.34479	0.522503	4.87374	6.87578	15.9786	11.7315	4.21002	8.99798
			G1P-6a	6			0	0	0	0	0	0	1.96228	3.26741	6.79723	25.3988	39.3397	50.6134	76.0289		0	0	0	0	0	0	0.175724	0.2926	0.608699	2.27448	3.52291	4.53248	6.80846		0	0	0	0	0	0	1.05434	1.7556	3.6522	13.6469	21.1375	27.1949	40.8508
			sum of 13C in G1P (scroll to right)																															sum	0	7.52598	11.4976	7.5925	9.2773	10.4241	15.8486	24.6254	30.0412	41.2739	42.38	34.3531	51.0468
			ADPG-0	0		0.692062	98.6338	43.962	29.3525	26.4633	38.822	14.3754	10.584	0	5.49574	0	0	2.59773	0		0.682607	0.304245	0.203138	0.183142	0.268672	0.0994866	0.0732476	0	0.038034	0	0	0.0179779	0		0	0	0	0	0	0	0	0	0	0	0	0	0
			ADPG-1	1			1.3662	25.9912	30.4007	28.6524	21.5768	19.6446	15.3617	10.7885	6.65389	0	0	0	0		0.00945498	0.179875	0.210392	0.198292	0.149325	0.135953	0.106313	0.074663	0.046049	0	0	0	0		0.00945498	0.179875	0.210392	0.198292	0.149325	0.135953	0.106313	0.074663	0.046049	0	0	0	0
			ADPG-2	2			0	22.7526	25.6515	28.6199	21.9611	25.3094	24.1372	21.2184	15.0043	0.56712	0	0	0		0	0.157462	0.177524	0.198067	0.151985	0.175157	0.167044	0.146844	0.103839	0.00392482	0	0	0		0	0.314925	0.355048	0.396135	0.303969	0.350313	0.334089	0.293688	0.207679	0.00784965	0	0	0
			ADPG-3	3			0	6.85117	11.5778	12.0675	17.4574	23.415	24.9005	23.6097	11.9696	9.23416	12.0773	0	0		0	0.0474143	0.0801255	0.0835143	0.120816	0.162046	0.172327	0.163393	0.0828374	0.0639061	0.0835826	0	0		0	0.142243	0.240377	0.250543	0.362448	0.486139	0.516982	0.49018	0.248512	0.191718	0.250748	0	0
			ADPG-4	4			0	0.442972	3.01751	4.19701	0.182707	11.5247	15.5615	19.641	24.8522	23.7801	13.7801	7.09514	5.7299		0	0.00306564	0.020883	0.0290459	0.00126445	0.0797582	0.107695	0.135928	0.171993	0.164573	0.0953668	0.0491027	0.0396545		0	0.0122626	0.0835321	0.116184	0.00505778	0.319033	0.430782	0.543711	0.68797	0.658294	0.381467	0.196411	0.158618
			ADPG-5	5			0	0	0	0	0	5.1897	6.8357	15.2408	22.1472	28.3045	33.0687	19.0058	19.9501		0	0	0	0	0	0.035916	0.0473073	0.105476	0.153273	0.195885	0.228856	0.131532	0.138067		0	0	0	0	0	0.17958	0.236536	0.527379	0.766363	0.979423	1.14428	0.657661	0.690337
			ADPG-6	6			0	0	0	0	0	0.541185	2.61936	9.50173	13.877	38.1141	41.0739	71.3013	74.32		0	0	0	0	0	0.00374534	0.0181276	0.0657579	0.0960372	0.263773	0.284257	0.493449	0.51434		0	0	0	0	0	0.022472	0.108766	0.394547	0.576223	1.58264	1.70554	2.9607	3.08604
			sum of 13C in ADPG (scroll to right)																															sum	0.00945498	0.649305	0.889349	0.961154	0.8208	1.49349	1.73347	2.32417	2.5328	3.41992	3.48204	3.81477	3.935
			UDPG-0a	0		53.9	97.3829	79.6844	76.0299	73.3585	65.8857	68.3821	55.2344	38.9587	28.8659	25.7235	21.1559	20.2169	16.7649		52.4894	42.9499	40.9801	39.5403	35.5124	36.8579	29.7714	20.9987	15.5587	13.8649	11.403	10.8969	9.03629		0	0	0	0	0	0	0	0	0	0	0	0	0
			UDPG-1a	1			2.26428	12.899	14.5171	16.5949	17.9196	14.1541	17.7192	13.414	9.19153	1.92917	2.07303	0.995334	0.923888		1.22045	6.95256	7.8247	8.94463	9.65868	7.62908	9.55062	7.23012	4.95423	1.03982	1.11737	0.536485	0.497976		1.22045	6.95256	7.8247	8.94463	9.65868	7.62908	9.55062	7.23012	4.95423	1.03982	1.11737	0.536485	0.497976
			UDPG-2a	2			0.352831	5.5825	6.82869	6.64205	10.5885	10.038	12.5472	16.8415	12.8292	5.70555	3.70006	1.52851	0.465782		0.190176	3.00897	3.68066	3.58006	5.70719	5.41048	6.76295	9.07758	6.91493	3.07529	1.99433	0.823869	0.251056		0.380352	6.01793	7.36132	7.16013	11.4144	10.821	13.5259	18.1552	13.8299	6.15059	3.98867	1.64774	0.502113
			UDPG-3a	3			0	1.02613	1.99926	2.37566	4.15963	4.98288	8.32638	14.7949	14.9303	10.5401	9.78217	3.46445	2.63081		0	0.553082	1.0776	1.28048	2.24204	2.68577	4.48792	7.97448	8.04744	5.68112	5.27259	1.86734	1.41801		0	1.65925	3.2328	3.84145	6.72612	8.05731	13.4637	23.9234	24.1423	17.0434	15.8178	5.60202	4.25402
			UDPG-4a	4			0	0.807996	0.508439	1.02889	1.28945	1.91959	4.5009	10.5444	17.1519	16.1699	17.1195	6.60894	4.34301		0	0.43551	0.274049	0.554573	0.695015	1.03466	2.42598	5.68342	9.24486	8.71559	9.22741	3.56222	2.34088		0	1.74204	1.0962	2.21829	2.78006	4.13863	9.70394	22.7337	36.9795	34.8624	36.9096	14.2489	9.36352
			UDPG-5a	5			0	0	0.116682	0	0	0.485418	1.64202	3.15816	10.4094	16.5414	17.333	16.0679	11.3679		0	0	0.0628918	0	0	0.26164	0.885048	1.70225	5.61067	8.91581	9.34248	8.66062	6.1273		0	0	0.314459	0	0	1.3082	4.42524	8.51125	28.0533	44.579	46.7124	43.3031	30.6365
			UDPG-6a	6			0	0	0	0	0.157128	0.0379115	0.0299045	2.28833	6.62183	23.3904	28.8363	51.1179	63.5037		0	0	0	0	0.0846921	0.0204343	0.0161185	1.23341	3.56917	12.6074	15.5428	27.5526	34.2285		0	0	0	0	0.508153	0.122606	0.0967112	7.40047	21.415	75.6445	93.2567	165.315	205.371
			sum of 13C in UDPG (scroll to right)																															sum	1.6008	16.3718	19.8295	22.1645	31.0874	32.0768	50.7662	87.9541	129.374	179.32	197.803	230.654	250.625
	Photorespiratory intermediates	A	2PG-0	0		1.68996	96.6051	79.6206	80.6102	77.7351	78.1837	59.0802	55.7391	45.7296	35.6177	25.2052	20.0336	7.7746	7.0941		1.63259	1.34556	1.36228	1.31369	1.32127	0.998432	0.941969	0.772812	0.601925	0.425958	0.33856	0.131388	0.119888		0	0	0	0	0	0	0	0	0	0	0	0	0
			2PG-1	1			0.6145	16.6506	10.448	11.5915	17.8486	22.9347	23.8613	24.0736	25.0559	15.1932	10.9757	4.7103	4.2475		0.0103848	0.281389	0.176567	0.195892	0.301634	0.387587	0.403247	0.406834	0.423435	0.256759	0.185485	0.0796022	0.0717811		0.0103848	0.281389	0.176567	0.195892	0.301634	0.387587	0.403247	0.406834	0.423435	0.256759	0.185485	0.0796022	0.0717811
			2PG-2	2			2.7804	3.7287	8.9418	10.6734	3.9677	17.9851	20.3996	30.1968	39.3264	59.6016	68.9908	87.5151	88.6584		0.0469877	0.0630136	0.151113	0.180376	0.0670526	0.303941	0.344745	0.510314	0.664601	1.00724	1.16592	1.47897	1.49829		0.0939753	0.126027	0.302226	0.360753	0.134105	0.607882	0.68949	1.02063	1.3292	2.01449	2.33183	2.95794	2.99658
			sum of 13C in UDPG (scroll to right)																															sum	0.10436	0.407416	0.478793	0.556644	0.435739	0.99547	1.09274	1.42746	1.75264	2.27125	2.51732	3.03754	3.06837
			Glycine-0a	0		84.0188	99.8798	98.4579	99.0339	97.2472	98.2557	96.1611	90.9288	79.5152	62.6256	0	0	22.7446	0		83.9178	82.7232	83.2071	81.706	82.5533	80.7934	76.3973	66.8077	52.6173	0	0	19.1097	0		0	0	0	0	0	0	0	0	0	0	0	0	0
			Glycine-1a	1			0.120214	1.54209	0.966088	2.75277	1.74433	3.83889	9.07119	20.4848	37.3744	100	100	77.2554	100		0.101002	1.29564	0.811695	2.31285	1.46556	3.22539	7.62151	17.2111	31.4015	84.0188	84.0188	64.9091	84.0188		0.101002	1.29564	0.811695	2.31285	1.46556	3.22539	7.62151	17.2111	31.4015	84.0188	84.0188	64.9091	84.0188
			sum of 13C in UDPG (scroll to right)																															sum	0.101002	1.29564	0.811695	2.31285	1.46556	3.22539	7.62151	17.2111	31.4015	84.0188	84.0188	64.9091	84.0188
			Serine-0a	0		164.065	100	100	100	100	100	99.1617	99.003	96.8444	87.9429	62.9881	56.8426	16.9719	23.6219		164.065	164.065	164.065	164.065	164.065	162.69	162.43	158.888	144.284	103.342	93.259	27.8449	38.7554		0	0	0	0	0	0	0	0	0	0	0	0	0
			Serine-1a	1			0	0	0	0	0	0.838301	0.997038	3.15556	10.1681	24.5641	23.8847	27.1181	20.7057		0	0	0	0	0	1.37536	1.63579	5.17717	16.6823	40.3012	39.1866	44.4913	33.9709		0	0	0	0	0	1.37536	1.63579	5.17717	16.6823	40.3012	39.1866	44.4913	33.9709
			Serine-2a	2			0	0	0	0	0	0	0	0	1.88901	12.4478	19.2726	55.9101	55.6724		0	0	0	0	0	0	0	0	3.09921	20.4226	31.6197	91.7291	91.3391		0	0	0	0	0	0	0	0	6.19841	40.8451	63.2394	183.458	182.678
			sum of 13C in UDPG (scroll to right)																															sum	0	0	0	0	0	1.37536	1.63579	5.17717	22.8807	81.1463	102.426	227.949	216.649
			Glycerate-0	0		412.66	100	99.7059	100	100	100	100	99.8369	98.2226	98.0211	91.4829	86.8978	77.2684	64.134		412.66	411.446	412.66	412.66	412.66	412.66	411.987	405.325	404.494	377.513	358.593	318.856	264.655		0	0	0	0	0	0	0	0	0	0	0	0	0
			Glycerate-1	1			0	0.294115	0	0	0	0	0	0.875449	0.797092	4.12387	6.46038	4.8974	7.69565		0	1.2137	0	0	0	0	0	3.61263	3.28928	17.0176	26.6594	20.2096	31.7569		0	1.2137	0	0	0	0	0	3.61263	3.28928	17.0176	26.6594	20.2096	31.7569
			Glycerate-2	2			0	0	0	0	0	0	0.163058	0.901937	1.18185	4.39328	6.64178	17.8342	28.1704		0	0	0	0	0	0	0.672875	3.72193	4.87701	18.1293	27.408	73.5947	116.248		0	0	0	0	0	0	1.34575	7.44386	9.75403	36.2586	54.8159	147.189	232.496
			sum of 13C in UDPG (scroll to right)																															sum	0	1.2137	0	0	0	0	1.34575	11.0565	13.0433	53.2762	81.4754	167.399	264.253
	Additional metabolites	A	Valine-0	0		89.8	100	100	99.9745	100	99.8706	100	100	100	99.6937	100	100	99.7665	100		89.8	89.8	89.7771	89.8	89.6838	89.8	89.8	89.8	89.5249	89.8	89.8	89.5903	89.8		0	0	0	0	0	0	0	0	0	0	0	0	0
			Valine-1	1			0	0	0.0255	0	0.1294	0	0	0	0.3063	0	0	0.2335	0		0	0	0.022899	0	0.116201	0	0	0	0.275057	0	0	0.209683	0		0	0	0.022899	0	0.116201	0	0	0	0.275057	0	0	0.209683	0
			Valine-2	2			0	0	0	0	0	0	0	0	0	0	0	0	0		0	0	0	0	0	0	0	0	0	0	0	0	0		0	0	0	0	0	0	0	0	0	0	0	0	0
			sum of 13C in valine (scroll to right)																															sum	0	0	0.022899	0	0.116201	0	0	0	0.275057	0	0	0.209683	0
			Threonine-0	0		159.886	100	99.4407	98.626	99.2912	100	98.2871	97.9524	99.2068	97.9428	98.3631	95.8077	97.1343	94.4818		159.886	158.992	157.689	158.753	159.886	157.147	156.612	158.618	156.597	157.269	153.183	155.304	151.063		0	0	0	0	0	0	0	0	0	0	0	0	0
			Threonine-1	1			0	0.559304	1.37396	0.708827	0	1.71293	2.04756	0.793244	1.9372	1.45538	3.45546	1.49282	2.98212		0	0.894249	2.19677	1.13332	0	2.73874	3.27376	1.26829	3.09731	2.32695	5.5248	2.38682	4.768		0	0.894249	2.19677	1.13332	0	2.73874	3.27376	1.26829	3.09731	2.32695	5.5248	2.38682	4.768
			Threonine-2	2			0	0	0	0	0	0	0	0	0.11998	0.181496	0.736809	1.37283	2.53603		0	0	0	0	0	0	0	0	0.191832	0.290187	1.17805	2.19497	4.05476		0	0	0	0	0	0	0	0	0.383663	0.580374	2.35611	4.38994	8.10951
			sum of 13C in threonine (scroll to right)																															sum	0	0.894249	2.19677	1.13332	0	2.73874	3.27376	1.26829	3.48098	2.90733	7.88091	6.77676	12.8775
			Glutamate-0	0		2443	99.8752	98.0267	99.2384	99.4161	99.1713	96.9677	99.5427	97.7215	99.1075	96.1541	94.8023	78.8539	66.9493		2439.95	2394.79	2424.39	2428.74	2422.75	2368.92	2431.83	2387.34	2421.2	2349.04	2316.02	1926.4	1635.57		0	0	0	0	0	0	0	0	0	0	0	0	0
			Glutamate-1	1			0.1248	1.9733	0.7616	0.5839	0.8287	2.9044	0.4573	2.2785	0.8514	2.4446	2.5805	3.9079	5.3628		3.04886	48.2077	18.6059	14.2647	20.2451	70.9545	11.1718	55.6638	20.7997	59.7216	63.0416	95.47	131.013		3.04886	48.2077	18.6059	14.2647	20.2451	70.9545	11.1718	55.6638	20.7997	59.7216	63.0416	95.47	131.013
			Glutamate-2	2			0	0	0	0	0	0.1279	0	0	0	0.5102	0.6187	2.9363	3.4318		0	0	0	0	0	3.1246	0	0	0	12.4642	15.1148	71.7338	83.8389		0	0	0	0	0	6.24919	0	0	0	24.9284	30.2297	143.468	167.678
			Glutamate-3	3			0	0	0	0	0	0	0	0	0.0411	0.7327	1.3793	6.5985	8.6491		0	0	0	0	0	0	0	0	1.00407	17.8999	33.6963	161.201	211.298		0	0	0	0	0	0	0	0	3.01222	53.6996	101.089	483.604	633.893
			Glutamate-4	4			0	0	0	0	0	0	0	0	0	0.0212	0.2155	2.0311	3.4448		0	0	0	0	0	0	0	0	0	0.517916	5.26466	49.6198	84.1565		0	0	0	0	0	0	0	0	0	2.07166	21.0587	198.479	336.626
			Glutamate-5	5			0	0	0	0	0	0	0	0	0	0.1373	0.4038	5.6724	12.1623		0	0	0	0	0	0	0	0	0	3.35424	9.86483	138.577	297.125		0	0	0	0	0	0	0	0	0	16.7712	49.3242	692.884	1485.62
			sum of 13C in glutamate (scroll to right)																															sum	3.04886	48.2077	18.6059	14.2647	20.2451	77.2037	11.1718	55.6638	23.8119	157.192	264.743	1613.9	2754.83
			Fumarate-0a	0		4.4153	100	72.1036	55.9354	64.232	67.8082	73.468	51.7027	43.6758	17.2848	0.739319	-0.13786	37.5381	0		4.4153	3.18359	2.46972	2.83604	2.99394	3.24383	2.28283	1.92842	0.763175	0.0326432	-0.00608694	1.65742	0		0	0	0	0	0	0	0	0	0	0	0	0	0
			Fumarate-1a	1			0	27.8964	41.3769	35.768	32.1918	26.532	48.2973	49.3225	62.0405	39.7778	23.6467	0	7.06819		0	1.23171	1.82692	1.57926	1.42137	1.17147	2.13247	2.17774	2.73928	1.75631	1.04407	0	0.312082		0	1.23171	1.82692	1.57926	1.42137	1.17147	2.13247	2.17774	2.73928	1.75631	1.04407	0	0.312082
			Fumarate-2a	2			0	0	2.68765	0	0	0	0	7.00174	20.6747	23.81	24.1693	0	0		0	0	0.118668	0	0	0	0	0.309148	0.912851	1.05128	1.06715	0	0		0	0	0.237336	0	0	0	0	0.618296	1.8257	2.10257	2.1343	0	0
			Fumarate-3a	3			0	0	0	0	0	0	0	0	0	0	0	0	0		0	0	0	0	0	0	0	0	0	0	0	0	0		0	0	0	0	0	0	0	0	0	0	0	0	0
			Fumarate-4a	4			0	0	0	0	0	0	0	0	0	35.6729	52.3219	62.4619	92.9318		0	0	0	0	0	0	0	0	0	1.57507	2.31017	2.75788	4.10322		0	0	0	0	0	0	0	0	0	6.30026	9.24068	11.0315	16.4129
			sum of 13C in fumarate (scroll to right)																															sum	0	1.23171	2.06425	1.57926	1.42137	1.17147	2.13247	2.79603	4.56498	10.1591	12.419	11.0315	16.725
			Succinate-0	0		430	100	100	100	100	100	100	100	100	100	100	100	90.449	82.5732		430	430	430	430	430	430	430	430	430	430	430	388.931	355.065		0	0	0	0	0	0	0	0	0	0	0	0	0
			Succinate-1	1			0	0	0	0	0	0	0	0	0	0	0	0	0		0	0	0	0	0	0	0	0	0	0	0	0	0		0	0	0	0	0	0	0	0	0	0	0	0	0
			Succinate-2	2			0	0	0	0	0	0	0	0	0	0	0	4.9599	6.2928		0	0	0	0	0	0	0	0	0	0	0	21.3276	27.059		0	0	0	0	0	0	0	0	0	0	0	42.6551	54.1181
			Succinate-3	3			0	0	0	0	0	0	0	0	0	0	0	0	2.5332		0	0	0	0	0	0	0	0	0	0	0	0	10.8928		0	0	0	0	0	0	0	0	0	0	0	0	32.6783
			Succinate-4	4			0	0	0	0	0	0	0	0	0	0	0	4.5911	8.6008		0	0	0	0	0	0	0	0	0	0	0	19.7417	36.9834		0	0	0	0	0	0	0	0	0	0	0	78.9669	147.934
			sum of 13C in succinate (scroll to right)																															sum	0	0	0	0	0	0	0	0	0	0	0	121.622	234.73
			2OG-0	0		634	99.9966	98.9492	98.9426	98.981	98.9577	98.8468	98.6326	98.5003	98.6105	96.4694	94.4409	80.0358	70.9938		633.978	627.338	627.296	627.54	627.392	626.689	625.331	624.492	625.191	611.616	598.755	507.427	450.101		0	0	0	0	0	0	0	0	0	0	0	0	0
			2OG-1	1			0	1.0508	0.851	0.5822	0.6751	0.5421	1.3674	1.4717	1.3579	2.3515	3.0563	3.7157	2.509		0	6.66207	5.39534	3.69115	4.28013	3.43691	8.66932	9.33058	8.60909	14.9085	19.3769	23.5575	15.9071		0	6.66207	5.39534	3.69115	4.28013	3.43691	8.66932	9.33058	8.60909	14.9085	19.3769	23.5575	15.9071
			2OG-2	2			0	0	0	0	0	0	0	0	0	0.1595	0.5251	2.6122	2.8065		0	0	0	0	0	0	0	0	0	1.01123	3.32913	16.5613	17.7932		0	0	0	0	0	0	0	0	0	2.02246	6.65827	33.1227	35.5864
			2OG-3	3			0	0	0	0.0231	0	0	0	0.028	0.0316	0.7413	1.1692	6.3242	8.4048		0	0	0	0.146454	0	0	0	0.17752	0.200344	4.69984	7.41273	40.0954	53.2864		0	0	0	0.439362	0	0	0	0.53256	0.601032	14.0995	22.2382	120.286	159.859
			2OG-4	4			0	0	0.2064	0.4136	0.3672	0.611	0	0	0	0.2192	0.5036	2.6019	4.3866		0	0	1.30858	2.62222	2.32805	3.87374	0	0	0	1.38973	3.19282	16.496	27.811		0	0	5.2343	10.4889	9.31219	15.495	0	0	0	5.55891	12.7713	65.9842	111.244
			2OG-5	5			0	0	0	0	0	0	0	0	0	0.0591	0.3049	4.7102	10.8993		0	0	0	0	0	0	0	0	0	0.374694	1.93307	29.8627	69.1016		0	0	0	0	0	0	0	0	0	1.87347	9.66533	149.313	345.508
			sum of 13C in 2OG (scroll to right)																															sum	0	6.66207	10.6296	14.6194	13.5923	18.9319	8.66932	9.86314	9.21012	38.4629	70.71	392.264	668.105
			Sucrose-0	0		48004	100	99.8473	99.2818	99.7242	99.7164	99.7745	99.659	98.8207	97.5939	84.7181	86.3333	70.7289	57.7088		48004	47930.7	47659.2	47871.6	47867.9	47895.8	47840.3	47437.9	46849	40668.1	41443.5	33952.7	27702.5		0	0	0	0	0	0	0	0	0	0	0	0	0
			Sucrose-1	1			0	0.0601399	0.584781	0.140465	0.180759	0	0	0.0835634	0.161649	0.572929	0.31708	0	0		0	28.8695	280.718	67.429	86.7713	0	0	40.1138	77.5978	275.029	152.211	0	0		0	28.8695	280.718	67.429	86.7713	0	0	40.1138	77.5978	275.029	152.211	0	0
			Sucrose-2	2			0	0.0767778	0.115789	0.106537	0.0993227	0.105358	0.124078	0.412784	0.642453	1.96388	1.36454	1.12837	1.46626		0	36.8564	55.5832	51.142	47.6789	50.5759	59.5626	198.153	308.403	942.743	655.036	541.663	703.863		0	73.7129	111.166	102.284	95.3577	101.152	119.125	396.306	616.806	1885.49	1310.07	1083.33	1407.73
			Sucrose-3	3			0	0	0	0.0141248	0	0.0644685	0.106964	0.380973	0.683361	3.08008	2.28291	2.26936	2.60952		0	0	0	6.78048	0	30.9475	51.3472	182.882	328.041	1478.56	1095.89	1089.38	1252.68		0	0	0	20.3415	0	92.8424	154.042	548.647	984.122	4435.69	3287.66	3268.15	3758.03
			Sucrose-4	4			0	0	0	0	0	0.0556407	0.0949653	0.242738	0.610801	3.72231	3.18802	4.27149	4.70652		0	0	0	0	0	26.7098	45.5872	116.524	293.209	1786.86	1530.38	2050.48	2259.32		0	0	0	0	0	106.839	182.349	466.096	1172.84	7147.42	6121.52	8201.94	9037.27
			Sucrose-5	5			0	0.0157853	0.0176087	0.0147098	0.00351219	0	0	0.0106227	0.17647	2.97582	2.8792	6.29277	8.68768		0	7.57755	8.45288	7.06129	1.68599	0	0	5.09932	84.7127	1428.51	1382.13	3020.78	4170.43		0	37.8878	42.2644	35.3065	8.42996	0	0	25.4966	423.563	7142.56	6910.67	15103.9	20852.2
			Sucrose-6	6			0	0	0	0	0	0	0.0149907	0.048578	0.1314	2.96689	3.6349	15.3092	24.8212		0	0	0	0	0	0	7.19612	23.3194	63.0775	1424.22	1744.9	7349	11915.2		0	0	0	0	0	0	43.1767	139.916	378.465	8545.35	10469.4	44094	71491
			sum of 13C in sucrose (scroll to right)																															sum	0	140.47	434.149	225.361	190.559	300.833	498.692	1616.58	3653.39	29431.5	28251.5	71751.3	106546
			Glucose-0	0		3651.4	100	99.8571	99.326	99.884	98.9442	99.8896	99.8445	98.9242	99.8272	98.0735	98.7805	98.9026	98.1965		3651.4	3646.18	3626.79	3647.16	3612.85	3647.37	3645.72	3612.12	3645.09	3581.06	3606.87	3611.33	3585.55		0	0	0	0	0	0	0	0	0	0	0	0	0
			Glucose-1	1			0	0.0527882	0.67399	0	1.05578	0	0	1.04876	0	1.61687	0.736674	0	0		0	1.92751	24.6101	0	38.5508	0	0	38.2944	0	59.0384	26.8989	0	0		0	1.92751	24.6101	0	38.5508	0	0	38.2944	0	59.0384	26.8989	0	0
			Glucose-2	2			0	0.0900769	0	0.0495611	0	0.0127617	0.0524135	0.0270817	0.0548128	0	0.211281	0.177012	0.227955		0	3.28907	0	1.80968	0	0.465981	1.91383	0.988862	2.00143	0	7.71471	6.46341	8.32356		0	6.57814	0	3.61935	0	0.931962	3.82765	1.97772	4.00287	0	15.4294	12.9268	16.6471
			Glucose-3	3			0	0	0	0.0664565	0	0.0976148	0.103116	0	0.117978	0	0	0.277825	0.360893		0	0	0	2.42659	0	3.56431	3.76518	0	4.30785	0	0	10.1445	13.1777		0	0	0	7.27978	0	10.6929	11.2955	0	12.9236	0	0	30.4335	39.533
			Glucose-4	4			0	0	0	0	0	0	0	0	0	0.309603	0.271498	0.642601	1.21467		0	0	0	0	0	0	0	0	0	11.3048	9.91348	23.4639	44.3525		0	0	0	0	0	0	0	0	0	45.2193	39.6539	93.8558	177.41
			sum of 13C in glucose (scroll to right)																															sum	0	8.50565	24.6101	10.8991	38.5508	11.6249	15.1232	40.2721	16.9264	104.258	81.9822	137.216	233.59
			Fructose-0	0		3052	n.d.	99.3121	99.8848	98.9811	100	99.0291	99.8787	100	99.5085	99.024	98.6731	96.368	94.9892		n.d.	3031.01	3048.48	3020.9	3052	3022.37	3048.3	3052	3037	3022.21	3011.5	2941.15	2899.07		n.d.	0	0	0	0	0	0	0	0	0	0	0	0
			Fructose-1	1			n.d.	0.6879	0	1.0189	0	0.9709	0	0	0	0.5628	0	0.998	0		n.d.	20.9947	0	31.0968	0	29.6319	0	0	0	17.1767	0	30.459	0		n.d.	20.9947	0	31.0968	0	29.6319	0	0	0	17.1767	0	30.459	0
			Fructose-2	2			n.d.	0	0	0	0	0	0	0	0	0	0	0	0		n.d.	0	0	0	0	0	0	0	0	0	0	0	0		n.d.	0	0	0	0	0	0	0	0	0	0	0	0
			Fructose-3	3			n.d.	0	0.1152	0	0	0	0.1213	0	0.4915	0.4132	1.3269	2.6339	5.0108		n.d.	0	3.5159	0	0	0	3.70208	0	15.0006	12.6109	40.497	80.3866	152.93		n.d.	0	10.5477	0	0	0	11.1062	0	45.0017	37.8326	121.491	241.16	458.789
			sum of 13C in fructose (scroll to right)																															sum	n.d.	20.9947	10.5477	31.0968	0	29.6319	11.1062	0	45.0017	55.0092	121.491	271.619	458.789
			Raffinose-0	0		2058	100	98.5029	97.4334	96.9234	96.8771	99.8049	99.7203	99.811	99.8387	97.3827	98.8797	91.7829	80.737		2058	2027.19	2005.18	1994.68	1993.73	2053.98	2052.24	2054.11	2054.68	2004.14	2034.94	1888.89	1661.57		0	0	0	0	0	0	0	0	0	0	0	0	0
			Raffinose-1	1			0	1.40609	2.56664	2.4992	3.12287	0	0	0	0	1.8982	0.256689	0	0		0	28.9373	52.8215	51.4335	64.2687	0	0	0	0	39.0649	5.28267	0	0		0	28.9373	52.8215	51.4335	64.2687	0	0	0	0	39.0649	5.28267	0	0
			Raffinose-2	2			0	0.0910616	0	0.0808687	0	0	0.0997317	0.0016047	0.00664318	0.299924	0.117486	0.372357	0.601253		0	1.87405	0	1.66428	0	0	2.05248	0.0330247	0.136717	6.17243	2.41786	7.6631	12.3738		0	3.74809	0	3.32855	0	0	4.10496	0.0660494	0.273433	12.3449	4.83572	15.3262	24.7476
			Raffinose-3	3			0	0	0	0	0	0.195131	0.179996	0.187403	0.154609	0	0.336814	0.930049	1.56091		0	0	0	0	0	4.01579	3.70432	3.85675	3.18186	0	6.93163	19.1404	32.1234		0	0	0	0	0	12.0474	11.113	11.5702	9.54558	0	20.7949	57.4212	96.3703
			Raffinose-4	4			0	0	0	0	0	0	0	0	0	0.0805785	0.125077	1.45545	2.70793		0	0	0	0	0	0	0	0	0	1.65831	2.57408	29.9531	55.7291		0	0	0	0	0	0	0	0	0	6.63322	10.2963	119.812	222.916
			Raffinose-5	5			0	0	0	0.134185	0	0	0	0	0	0.186648	0.105778	1.6578	4.14895		0	0	0	2.76153	0	0	0	0	0	3.84121	2.1769	34.1176	85.3854		0	0	0	13.8076	0	0	0	0	0	19.2061	10.8845	170.588	426.927
			Raffinose-6	6			0	0	0	0.362373	0	0	0	0	0	0.151914	0.178448	3.80145	10.244		0	0	0	7.45763	0	0	0	0	0	3.12639	3.67245	78.2338	210.821		0	0	0	44.7458	0	0	0	0	0	18.7583	22.0347	469.403	1264.93
			sum of 13C in raffinose (scroll to right)																															sum	0	32.6853	52.8215	113.316	64.2687	12.0474	15.2179	11.6363	9.81902	96.0074	74.1288	832.55	2035.89
			myoinositol-0	0		712.56	100	99.88	100	99.9252	99.9382	99.7873	99.7879	99.7668	99.902	99.719	99.5399	98.7839	96.4842		712.56	711.705	712.56	712.027	712.119	711.045	711.049	710.898	711.862	710.558	709.282	703.894	687.508		0	0	0	0	0	0	0	0	0	0	0	0	0
			myoinositol-1	1			0	0.120044	0	0.0747717	0.0618292	0.212674	0.212071	0.233246	0.097962	0.20777	0.271568	0.250609	0.395128		0	0.855383	0	0.532793	0.44057	1.51543	1.51113	1.66202	0.698038	1.48048	1.93508	1.78574	2.81552		0	0.855383	0	0.532793	0.44057	1.51543	1.51113	1.66202	0.698038	1.48048	1.93508	1.78574	2.81552
			myoinositol-2	2			0	0	0	0	0	0	0	0	0	0.0732017	0.0888026	0.225733	0.611873		0	0	0	0	0	0	0	0	0	0.521606	0.632772	1.60848	4.35996		0	0	0	0	0	0	0	0	0	1.04321	1.26554	3.21696	8.71992
			myoinositol-3	3			0	0	0	0	0	0	0	0	0	0	0.0997137	0.739778	2.50881		0	0	0	0	0	0	0	0	0	0	0.71052	5.27136	17.8768		0	0	0	0	0	0	0	0	0	0	2.13156	15.8141	53.6304
			sum of 13C in myoinositol (scroll to right)																															sum	0	0.855383	0	0.532793	0.44057	1.51543	1.51113	1.66202	0.698038	2.5237	5.33219	20.8168	65.1659
	B		Compounds	Number of 13C	Number of 13C minus C4 position		nmol g-1 FW															natom 13C equivalents g-1 FW														natom 13C equivalents g-1 FW (minus C4 position)
							0	10	15	20	30	50	60	180	300	600	1200	2400	3600			10	15	20	30	50	60	180	300	600	1200	2400	3600			10	15	20	30	50	60	180	300	600	1200	2400	3600
	CO2 shuttle		Malate-0a	0	0		1275.98	587.61	206.435	519.063	442.39	411.175	283.396	157.661	0	0	157.553	288.956	0			0	0	0	0	0	0	0	0	0	0	0	0			0	0	0	0	0	0	0	0	0	0	0	0
			Malate-1a	1	0		22.7835	645.072	963.616	685.558	755.226	691.037	840.274	808.88	880.901	545.141	225.451	53.8119	62.0071			645.072	963.616	685.558	755.226	691.037	840.274	808.88	880.901	545.141	225.451	53.8119	62.0071			0	0	0	0	0	0	0	0	0	0	0	0
			Malate-2a	2	1		0	54.6225	111.946	80.0602	81.1197	153.424	124.394	200.276	362.419	411.584	243.465	73.7303	74.055			109.245	223.893	160.12	162.239	306.847	248.788	400.552	724.837	823.167	486.929	147.461	148.11			54.6225	111.946	80.0602	81.1197	153.424	124.394	200.276	362.419	411.584	243.465	73.7303	74.055
			Malate-3a	3	2		0	8.16217	12.519	9.08513	15.0452	28.4279	31.626	73.3615	151.843	238.678	190.049	126.02	150.091			24.4865	37.557	27.2554	45.1357	85.2836	94.8779	220.084	455.528	716.035	570.146	378.061	450.274			16.3243	25.038	18.1703	30.0905	56.8557	63.252	146.723	303.686	477.356	380.097	252.041	300.182
			Malate-4a	4	3		0	3.29561	4.24586	4.99559	4.98044	14.6979	19.0721	58.5839	171.276	507.936	482.244	756.244	1012.61			13.1824	16.9834	19.9824	19.9217	58.7917	76.2885	234.335	685.106	2031.75	1928.98	3024.97	4050.43			9.88682	12.7376	14.9868	14.9413	44.0938	57.2164	175.752	513.829	1523.81	1446.73	2268.73	3037.83
																				sum		791.986	1242.05	892.916	982.523	1141.96	1260.23	1663.85	2746.37	4116.09	3211.5	3604.31	4710.82	sum		80.8337	149.722	113.217	126.151	254.373	244.862	522.751	1179.93	2412.75	2070.29	2594.5	3412.06
			Aspartate-0	0	0		96.8392	33.3916	23.4947	27.7773	37.0816	14.4331	14.4182	13.5604	10.9413	7.14242	5.1715	1.32373	1.58536			0	0	0	0	0	0	0	0	0	0	0	0			0	0	0	0	0	0	0	0	0	0	0	0
			Aspartate-1	1	0		2.54698	89.862	68.1712	82.7664	95.915	70.6611	76.0799	79.9727	69.624	38.5591	18.5611	3.97319	2.00047			89.862	68.1712	82.7664	95.915	70.6611	76.0799	79.9727	69.624	38.5591	18.5611	3.97319	2.00047			0	0	0	0	0	0	0	0	0	0	0	0
			Aspartate-2	2	1		0	7.18351	7.40981	10.0136	10.9082	15.5624	12.1669	18.8289	25.6614	29.3717	21.6809	6.39155	2.49778			14.367	14.8196	20.0271	21.8164	31.1247	24.3337	37.6577	51.3228	58.7435	43.3618	12.7831	4.99556			7.18351	7.40981	10.0136	10.9082	15.5624	12.1669	18.8289	25.6614	29.3717	21.6809	6.39155	2.49778
			Aspartate-3	3	2		0	0.676726	0.511043	0.898304	1.62898	2.73529	3.04156	6.96998	10.9033	19.0541	15.9877	12.6859	5.96088			2.03018	1.53313	2.69491	4.88695	8.20587	9.12467	20.9099	32.7098	57.1622	47.9632	38.0577	17.8826			1.35345	1.02209	1.79661	3.25797	5.47058	6.08311	13.94	21.8065	38.1082	31.9755	25.3718	11.9218
			Aspartate-4	4	3		0	0.305401	0.36525	0.262894	0.608182	1.30938	1.2999	4.44916	11.4935	32.5123	37.5759	73.1863	35.7528			1.2216	1.461	1.05157	2.43273	5.23751	5.19959	17.7966	45.9738	130.049	150.304	292.745	143.011			0.916204	1.09575	0.788681	1.82454	3.92813	3.89969	13.3475	34.4804	97.537	112.728	219.559	107.258
																				sum		107.481	85.9849	106.54	125.051	115.229	114.738	156.337	199.631	284.514	260.19	347.559	167.89	sum		9.45317	9.52764	12.5989	15.9907	24.9611	22.1497	46.1163	81.9483	165.017	166.384	251.322	121.678
			pyruvate-0	0			186.341	119.5	101.597	125.155	237.26	51.0723	142.603	171.092	117.465	121.202	58.6738	14.6798	23.787			0	0	0	0	0	0	0	0	0	0	0	0
			pyruvate-1	1			0	4.21377	3.92357	5.344	6.92351	6.06214	9.55374	25.3094	22.7063	50.3492	31.157	0	0			4.21377	3.92357	5.344	6.92351	6.06214	9.55374	25.3094	22.7063	50.3492	31.157	0	0
			pyruvate-2	2			0	0	0	0	0	0	0	6.87939	8.05522	25.9097	19.8471	0	11.2503			0	0	0	0	0	0	13.7588	16.1104	51.8194	39.6943	0	22.5006
			pyruvate-3	3			0	0	0	0	0	0	0	0	9.51705	58.9497	63.8944	37.5146	104.123			0	0	0	0	0	0	0	28.5512	176.849	191.683	112.544	312.37
																				sum		4.21377	3.92357	5.344	6.92351	6.06214	9.55374	39.0682	67.3679	279.018	262.534	112.544	334.871
			alanine-0c	0			3393.7	1799.17	1000.92	1727.77	2183.52	608.27	1847.27	2242.07	2422.67	1849.3	2098.36	79.9594	92.2496			0	0	0	0	0	0	0	0	0	0	0	0
			alanine-1c	1			0	0	0.414428	0.181315	5.96222	9.77428	28.4042	98.8328	171.738	276.295	415.973	53.7351	64.3732			0	0.414428	0.181315	5.96222	9.77428	28.4042	98.8328	171.738	276.295	415.973	53.7351	64.3732
			alanine-2c	2			0	0	0	1.56117	2.2346	2.88571	13.2385	66.2754	188.998	656.54	1341.75	481.841	695.099			0	0	3.12234	4.4692	5.77141	26.477	132.551	377.996	1313.08	2683.5	963.681	1390.2									791.986	1242.05	892.916	982.523	1141.96	1260.23	1663.85
																				sum		0	0.414428	3.30366	10.4314	15.5457	54.8812	231.384	549.734	1589.38	3099.47	1017.42	1454.57									80.8337	149.722	113.217	126.151	254.373	244.862	522.751
			PEP-0	0			103.644	80.2277	49.8477	43.8373	79.6898	48.4557	73.3144	65.9411	68.532	51.2219	20.7679	3.36346	2.60003			0	0	0	0	0	0	0	0	0	0	0	0
			PEP-1	1			0.378424	8.90616	10.0999	9.66696	15.8431	12.4548	17.8039	19.6192	33.605	40.4402	27.65	4.14098	2.85824			8.90616	10.0999	9.66696	15.8431	12.4548	17.8039	19.6192	33.605	40.4402	27.65	4.14098	2.85824
			PEP-2	2			0	0	1.03692	0.983552	2.07047	2.69304	2.16752	9.06601	15.6978	24.9421	24.3641	8.09609	7.33873			0	2.07384	1.9671	4.14094	5.38608	4.33503	18.132	31.3955	49.8842	48.7282	16.1922	14.6775
			PEP-3	3			0	0	0	0	1.0627	1.66943	2.25233	5.2579	18.0876	64.1436	64.3183	78.1322	88.6271			0	0	0	3.18811	5.00829	6.75699	15.7737	54.2627	192.431	192.955	234.397	265.881									107.481	85.9849	106.54	125.051	115.229	114.738	156.337
																				sum		8.90616	12.1738	11.6341	23.1721	22.8491	28.8959	53.5249	119.263	282.755	269.333	254.73	283.417									9.45317	9.52764	12.5989	15.9907	24.9611	22.1497	46.1163
	CBC		3PGA-0	0			n.d.	230.59	182.892	189.611	96.8439	99.0916	134.166	87.7206	105.49	52.1927	30.1258	8.03246	7.35759			0	0	0	0	0	0	0	0	0	0	0	0
			3PGA-1	1			n.d.	254.322	257.219	260.905	153.391	192.882	197.745	145.775	166.073	141.231	77.8234	14.0216	14.9945			254.322	257.219	260.905	153.391	192.882	197.745	145.775	166.073	141.231	77.8234	14.0216	14.9945
			3PGA-2	2			n.d.	65.9409	71.1202	68.9752	49.7316	74.4393	116.48	125.298	180.868	172.263	106.132	45.0497	44.2211			131.882	142.24	137.95	99.4632	148.879	232.96	250.596	361.737	344.526	212.264	90.0995	88.4421
			3PGA-3	3			n.d.	25.0886	29.4983	29.5157	22.3421	96.1386	105.902	148.119	283.815	538.052	402.024	433.626	537.308			75.2659	88.4949	88.5472	67.0264	288.416	317.707	444.356	851.444	1614.16	1206.07	1300.88	1611.93
																				sum		461.47	487.954	487.402	319.881	630.176	748.411	840.727	1379.25	2099.91	1496.16	1405	1715.36
			DHAP-0	0			251.007	100.464	133.033	91.5761	81.0022	58.6791	66.5378	84.4545	57.2556	35.9509	15.3727	3.07819	2.86615			0	0	0	0	0	0	0	0	0	0	0	0
			DHAP-1	1			7.16371	110.221	190.537	119.334	114.065	99.6595	111.358	140.683	101.705	89.2871	43.2236	7.71072	7.56607			110.221	190.537	119.334	114.065	99.6595	111.358	140.683	101.705	89.2871	43.2236	7.71072	7.56607
			DHAP-2	2			0	24.5048	40.9652	29.3295	30.9479	45.6559	62.6807	108.788	103.987	111.282	63.3947	25.7648	30.4979			49.0097	81.9304	58.6589	61.8957	91.3118	125.361	217.577	207.973	222.565	126.789	51.5296	60.9958
			DHAP-3	3			0	6.45616	12.3079	10.2511	12.8538	29.5956	43.4501	113.153	154.383	323.548	254.566	200.576	306.184			19.3685	36.9236	30.7532	38.5614	88.7868	130.35	339.46	463.148	970.644	763.699	601.727	918.552
																				sum		178.599	309.391	208.747	214.522	279.758	367.07	697.72	772.825	1282.5	933.712	660.967	987.114
			FBP-0	0			8.73764	3.20287	4.20989	3.17947	2.67846	3.99856	1.88963	1.64916	1.24772	0.526779	0.321546	0.154582	0.164816			0	0	0	0	0	0	0	0	0	0	0	0
			FBP-1	1			0.286607	2.85178	5.44465	3.54634	2.94949	4.22851	2.17933	2.55987	1.89336	0.312273	0.206547	0.0293922	0.0472792			2.85178	5.44465	3.54634	2.94949	4.22851	2.17933	2.55987	1.89336	0.312273	0.206547	0.0293922	0.0472792
			FBP-2	2			0	1.72273	4.25711	2.49633	2.63947	4.25951	2.5199	3.45694	2.66218	0.573064	0.548192	0.0374123	0.0376718			3.44545	8.51421	4.99267	5.27894	8.51903	5.03981	6.91388	5.32436	1.14613	1.09638	0.0748246	0.0753436
			FBP-3	3			0	0.631899	1.64043	1.12054	1.23697	2.84547	1.96378	3.708	3.85256	1.66355	1.47416	0.336848	0.241175			1.8957	4.92129	3.36163	3.71091	8.5364	5.89133	11.124	11.5577	4.99064	4.42248	1.01054	0.723524
			FBP-4	4			0	0.191954	0.585653	0.471491	0.451122	1.59963	1.33278	2.87247	3.87373	2.40464	2.51202	0.649905	0.44028			0.767818	2.34261	1.88596	1.80449	6.39852	5.33114	11.4899	15.4949	9.61857	10.0481	2.59962	1.76112
			FBP-5	5			0	0.0659097	0.088224	0.0673911	0.0971359	0.57824	0.587802	1.56421	2.75759	2.17257	2.96188	1.29619	1.33043			0.329548	0.44112	0.336956	0.48568	2.8912	2.93901	7.82105	13.788	10.8629	14.8094	6.48093	6.65217
			FBP-6	6			0	0.033768	0.0402386	0.0428409	0.0644167	0.238378	0.156699	0.676043	1.95542	3.21269	5.46371	5.02287	6.06132			0.202608	0.241432	0.257045	0.3865	1.43027	0.940196	4.05626	11.7325	19.2762	32.7822	30.1372	36.3679
																				sum		9.4929	21.9053	14.3806	14.616	32.0039	22.3208	43.9649	59.7907	46.2066	63.3651	40.3325	45.6274
			F6P-0	0			88.3756	38.9285	40.6607	33.5492	25.4602	29.5447	22.4264	17.2739	14.8424	9.27422	5.96843	4.46764	4.70684			0	0	0	0	0	0	0	0	0	0	0	0
			F6P-1	1			4.32048	20.7637	31.0941	23.2946	19.2767	14.4621	12.5329	14.8323	8.56598	3.24791	0.832493	0.157742	0.355195			20.7637	31.0941	23.2946	19.2767	14.4621	12.5329	14.8323	8.56598	3.24791	0.832493	0.157742	0.355195
			F6P-2	2			1.10171	16.666	27.597	19.6161	16.4936	18.5653	18.1716	22.9578	17.2279	7.55257	4.10106	0.663787	1.25022			33.332	55.1941	39.2322	32.9872	37.1306	36.3431	45.9155	34.4558	15.1051	8.20212	1.32757	2.50044
			F6P-3	3			0	5.76961	12.1328	7.93732	8.40016	10.5587	15.0143	24.3549	25.5859	16.7779	7.94911	1.50535	2.14773			17.3088	36.3983	23.812	25.2005	31.676	45.043	73.0646	76.7577	50.3338	23.8473	4.51604	6.4432
			F6P-4	4			0	1.91202	3.89726	3.71399	3.60708	8.97258	10.9694	21.9405	26.4389	29.8404	18.1282	4.73247	5.49001			7.64809	15.589	14.8559	14.4283	35.8903	43.8774	87.7621	105.756	119.361	72.5129	18.9299	21.96
			F6P-5	5			0	0	0.551223	0.703198	0.128528	2.57242	3.80574	11.7284	20.6853	32.8655	18.1056	11.3681	15.0948			0	2.75612	3.51599	0.64264	12.8621	19.0287	58.6422	103.427	164.328	90.5278	56.8403	75.4742
			F6P-6	6			0	0	0	0	0.105486	0.710414	1.16107	7.19263	14.2578	49.9102	38.6822	47.1497	81.767			0	0	0	0.632916	4.26249	6.96645	43.1558	85.5467	299.461	232.093	282.898	490.602
																				sum		79.0527	141.032	104.711	93.1682	136.284	163.792	323.373	414.508	651.837	428.016	364.67	597.335
			SBP-0a	0			2.63446	0.876596	0	0.728821	0.736517	0	1.31088	0.856015	0.439012	0	0	1.50144	0			0	0	0	0	0	0	0	0	0	0	0	0
			SBP-1a	1			0.162855	0.589365	0.955352	0.226123	0.566317	0.422046	0.19876	0.282954	0.607013	0.430211	0	0.00276142	0.0225755			0.589365	0.955352	0.226123	0.566317	0.422046	0.19876	0.282954	0.607013	0.430211	0	0.00276142	0.0225755
			SBP-2a	2			0	0.415003	1.37074	1.04163	0.542754	0.537372	0.186635	0.166567	0.114026	0	0	0	0			0.830007	2.74148	2.08325	1.08551	1.07474	0.37327	0.333133	0.228052	0	0	0	0
			SBP-3a	3			0.109464	0.627491	1.02276	0.7306	0.611158	0.911294	0.516859	0.401839	0.291061	0.343066	0.102182	0	0			1.88247	3.06827	2.1918	1.83347	2.73388	1.55058	1.20552	0.873182	1.0292	0.306545	0	0
			SBP-4a	4			0.0317935	0.173652	0.249653	0.0940977	0.340656	1.0317	0.392696	0.379024	0.469009	0.724306	0.423164	0	0.0578516			0.694606	0.99861	0.376391	1.36262	4.12681	1.57079	1.5161	1.87604	2.89723	1.69266	0	0.231406
			SBP-5a	5			0	0.0670869	0.202414	0.0780963	0.0723232	0.33298	0.183161	0.510506	0.513067	1.02016	0.722161	0	0.134708			0.335434	1.01207	0.390482	0.361616	1.6649	0.915803	2.55253	2.56534	5.1008	3.61081	0	0.673541
			SBP-6a	6			0	0.122036	0.126211	0.0392066	0.068847	0.128208	0.111608	0.228305	0.324059	1.12874	0.766945	0.194098	0.749943			0.732218	0.757263	0.235239	0.413082	0.769251	0.669647	1.36983	1.94435	6.77246	4.60167	1.16459	4.49966
			SBP-7a	7			0	0.0673406	0	0	0	0.118925	0.0379766	0.11336	0.181325	1.29708	1.41413	1.24027	1.97349			0.471384	0	0	0	0.832476	0.265836	0.793523	1.26928	9.07957	9.89893	8.68189	13.8144
																				sum		5.53549	9.53304	5.50329	5.62262	11.6241	5.54468	8.05359	9.36325	25.3095	20.1106	9.84924	19.2416
			S7P-0	0			37.7652	2.70032	4.50859	2.95203	2.00212	1.23626	0.970216	0.715126	2.89788	0.525329	0.267665	0.110053	0.0645669			0	0	0	0	0	0	0	0	0	0	0	0
			S7P-1	1			3.02128	6.9492	12.4736	9.11647	6.37119	3.06106	2.38093	1.94983	1.90626	0.252665	0.128777	0.00311344	0			6.9492	12.4736	9.11647	6.37119	3.06106	2.38093	1.94983	1.90626	0.252665	0.128777	0.00311344	0
			S7P-2	2			0	8.95497	18.6401	12.4698	10.3956	7.47083	5.44822	4.8114	3.15701	1.10941	0.357196	0.0321904	0.00917268			17.9099	37.2802	24.9395	20.7911	14.9417	10.8964	9.6228	6.31401	2.21883	0.714391	0.0643809	0.0183454
			S7P-3	3			0	6.37178	14.0031	9.95637	8.92942	9.37436	7.52868	8.46646	6.11661	3.40152	1.13644	0.108091	0.126313			19.1153	42.0094	29.8691	26.7883	28.1231	22.586	25.3994	18.3498	10.2046	3.40931	0.324273	0.378939
			S7P-4	4			0.0045609	2.4273	5.67214	4.63607	4.53639	7.79757	7.08346	9.68759	8.94941	8.03466	3.00728	0.46791	0.57683			9.70919	22.6886	18.5443	18.1456	31.1903	28.3338	38.7504	35.7976	32.1387	12.0291	1.87164	2.30732
			S7P-5	5			0	0.888366	2.08012	2.14855	2.03099	4.854	5.02679	8.82769	10.7798	15.0063	6.8526	2.02881	2.57884			4.44183	10.4006	10.7427	10.155	24.27	25.134	44.1384	53.8992	75.0314	34.263	10.144	12.8942
			S7P-6	6			0	0.418572	0.565118	0.550427	0.417375	1.68076	2.29458	5.17421	8.34322	17.0376	8.51082	5.17582	7.82762			2.51143	3.39071	3.30256	2.50425	10.0846	13.7675	31.0453	50.0593	102.225	51.0649	31.0549	46.9657
			S7P-7	7			0	0.117564	0.156613	0.13478	0.144265	0.592059	0.881132	2.34691	5.86845	21.5635	15.6041	19.3656	36.9785			0.822951	1.09629	0.943462	1.00986	4.14441	6.16792	16.4284	41.0791	150.944	109.228	135.559	258.85
																				sum		61.4599	129.339	97.4582	85.7652	115.815	109.267	167.334	207.405	373.016	210.838	179.021	321.414
			R5P-0	0			2.52857	1.67243	1.69042	1.10713	1.2298	1.01929	1.27366	1.22718	0.991368	0.851511	0.418558	0.0851267	0.10614			0	0	0	0	0	0	0	0	0	0	0	0
			R5P-1	1			0.076585	0.523772	1.01322	0.476262	0.564233	0.525014	0.471047	0.464695	0.340069	0.175182	0.0715437	0.0208254	0.00420133			0.523772	1.01322	0.476262	0.564233	0.525014	0.471047	0.464695	0.340069	0.175182	0.0715437	0.0208254	0.00420133
			R5P-2	2			0.0310556	0.170082	0.446358	0.21268	0.279886	0.311042	0.428168	0.552625	0.440322	0.42985	0.0879521	0.044476	0.0299413			0.340165	0.892716	0.425359	0.559772	0.622083	0.856337	1.10525	0.880644	0.8597	0.175904	0.0889521	0.0598827
			R5P-3	3			0.0108674	0.0814633	0.171774	0.112085	0.168337	0.199687	0.312957	0.574287	0.482048	0.858867	0.416585	0.169949	0.160845			0.24439	0.515323	0.336255	0.50501	0.599061	0.938872	1.72286	1.44614	2.5766	1.24976	0.509846	0.482535
			R5P-4	4			0	0.0203749	0.0426586	0.0225735	0.0527039	0.0867805	0.0838787	0.226211	0.297664	0.638815	0.386544	0.192171	0.292508			0.0814997	0.170635	0.090294	0.210816	0.347122	0.335515	0.904845	1.19066	2.55526	1.54617	0.768683	1.17003
			R5P-5	5			0	0	0.00380399	0	0	0.0109305	0.0310915	0.108406	0.221216	0.963923	0.754342	0.822967	1.69345			0	0.01902	0	0	0.0546525	0.155458	0.542031	1.10608	4.81962	3.77171	4.11484	8.46727
																				sum		1.18983	2.61091	1.32817	1.83983	2.14793	2.75723	4.73968	4.96359	10.9864	6.81509	5.50314	10.1839
			Ru5P+X5P-0	0			52.9531	23.5136	28.2797	18.0014	19.4654	12.1798	10.277	8.53926	10.9558	2.97092	1.54135	0.224116	0.252539			0	0	0	0	0	0	0	0	0	0	0	0
			Ru5P+X5P-1	1			1.21349	20.5388	25.0975	17.9853	20.8137	15.415	15.8608	11.0136	6.16424	2.74862	1.07819	0.0523517	0.00363422			20.5388	25.0975	17.9853	20.8137	15.415	15.8608	11.0136	6.16424	2.74862	1.07819	0.0523517	0.00363422
			Ru5P+X5P-2	2			0	12.2443	14.2387	10.8007	13.9149	14.7859	14.439	18.9038	12.1237	6.97197	3.32197	0.27517	0.206181			24.4886	28.4774	21.6014	27.8298	29.5717	28.8781	37.8077	24.2475	13.9439	6.64393	0.55034	0.412362
			Ru5P+X5P-3	3			0	4.37809	6.96168	5.86086	7.41173	12.5221	14.008	21.6425	17.5317	21.0121	11.1338	2.19582	1.77184			13.1343	20.885	17.5826	22.2352	37.5664	42.024	64.9274	52.595	63.0363	33.4015	6.58747	5.31551
			Ru5P+X5P-4	4			0	1.03278	1.376	1.54412	1.43263	5.27057	6.78822	12.5449	13.0229	20.941	11.0755	5.34832	8.03601			4.13111	5.50398	6.17647	5.73053	21.0823	27.1529	50.1794	52.0916	83.7641	44.3022	21.3933	32.1441
			Ru5P+X5P-5	5			0	0.109864	0.126004	0	0.454675	1.18754	2.05563	6.91214	10.7548	31.6024	26.3226	25.3516	42.4479			0.549322	0.630018	0	2.27337	5.93771	10.2781	34.5607	53.7739	158.012	131.613	126.758	212.24
																				sum		62.8421	80.5939	63.3457	78.8826	109.573	124.194	198.489	188.872	321.505	217.039	155.342	250.115
			RuBP-0	0			15.362	5.0499	9.97549	5.17568	6.72256	4.89163	2.36813	1.5416	4.85391	0.851154	0.724713	0.228335	0.0886902			0	0	0	0	0	0	0	0	0	0	0	0
			RuBP-1	1			0.636413	7.84533	19.4785	10.1766	14.617	11.6745	5.98409	4.6585	3.66464	1.70498	0.679945	0.033184	0.0654788			7.84533	19.4785	10.1766	14.617	11.6745	5.98409	4.6585	3.66464	1.70498	0.679945	0.033184	0.0654788
			RuBP-2	2			0	4.40297	11.4999	6.13682	10.1587	11.601	6.66481	6.94223	6.74914	3.86496	2.02035	0.29267	0.218344			8.80595	22.9998	12.2736	20.3174	23.2019	13.3296	13.8845	13.4983	7.72991	4.04069	0.585339	0.436687
			RuBP-3	3			0	1.96585	6.16563	4.07649	6.58954	11.1261	6.92328	9.24263	10.5805	10.5945	7.28225	1.5716	1.1417			5.89755	18.4969	12.2295	19.7686	33.3784	20.7698	27.7279	31.7416	31.7835	21.8468	4.7148	3.42509
			RuBP-4	4			0	0.464013	1.18544	0.879904	1.65796	3.82632	2.87324	5.86032	8.1675	12.4896	9.32793	4.37913	3.99838			1.85605	4.74175	3.51962	6.63184	15.3053	11.4929	23.4413	32.67	49.9584	37.3117	17.5165	15.9935
			RuBP-5	5			0	0.116458	0.291933	0.296592	0.426905	1.94493	1.36488	3.83138	6.71757	20.441	21.6058	21.3524	22.274			0.582289	1.45966	1.48296	2.13452	9.72465	6.82441	19.1569	33.5879	102.205	108.029	106.762	111.37
																				sum		24.9872	67.1766	39.6823	63.4694	93.2848	58.4009	88.869	115.162	193.382	171.908	129.612	131.291
	First intermediates of starch and sugar pathways		G6P-0	0			98.5494	91.1028	94.5227	72.2108	57.3266	57.8949	46.8102	36.5761	27.399	19.9877	14.3366	9.23006	8.13362			0	0	0	0	0	0	0	0	0	0	0	0
			G6P-1	1			4.65237	21.5687	30.9577	24.556	21.7301	20.9588	20.0743	23.3532	13.6025	4.33319	3.73824	0.854585	0.846225			21.5687	30.9577	24.556	21.7301	20.9588	20.0743	23.3532	13.6025	4.33319	3.73824	0.854585	0.846225
			G6P-2	2			0.542418	8.38512	15.7178	13.9125	12.7498	15.2147	19.4567	28.1828	22.4876	11.2588	6.72076	2.00499	2.17473			16.7702	31.4355	27.8251	25.4996	30.4294	38.9134	56.3656	44.9751	22.5175	13.4415	4.00999	4.34946
			G6P-3	3			0	1.99616	4.6529	3.76353	4.8003	8.50444	12.7619	26.4153	28.2232	22.8442	14.1106	4.25779	4.00129			5.98848	13.9587	11.2906	14.4009	25.5133	38.2856	79.2459	84.6697	68.5327	42.3319	12.7734	12.0039
			G6P-4	4			0	0.822952	0.786089	1.34162	1.07568	4.80434	8.05052	21.4841	30.606	32.1132	26.4078	6.01658	6.53545			3.29181	3.14436	5.36648	4.30271	19.2174	32.2021	85.9363	122.424	128.453	105.631	24.0663	26.1418
			G6P-5	5			0	0	0	0.25744	0	1.09191	3.12893	9.86928	22.0168	34.2511	27.6088	13.637	17.1501			0	0	1.2872	0	5.45954	15.6447	49.3464	110.084	171.256	138.044	68.1849	85.7506
			G6P-6	6			0	0	0	0	0	0.168456	0.59143	4.77268	16.3551	53.1938	54.3325	56.6941	80.6027			0	0	0	0	1.01074	3.54858	28.6361	98.1306	319.163	325.995	340.165	483.616
																				sum		47.6192	79.4962	70.3253	65.9333	102.589	148.669	322.884	473.886	714.254	629.182	450.054	612.708
			G1P-0a	0			8.9551	4.75917	2.47089	4.62074	3.55387	3.89433	1.64687	0	0	0	0	2.26474	0			0	0	0	0	0	0	0	0	0	0	0	0
			G1P-1a	1			0	1.97254	2.78692	1.75404	2.32772	1.51425	2.51426	1.87978	0.684681	0.0327312	0	0	0			1.97254	2.78692	1.75404	2.32772	1.51425	2.51426	1.87978	0.684681	0.0327312	0	0	0
			G1P-2a	2			0	1.5218	2.96419	2.14991	2.5399	2.33313	2.25609	4.1458	2.45399	0.805216	1.21258	0.181684	0			3.0436	5.92839	4.29982	5.0798	4.66626	4.51219	8.29161	4.90798	1.61043	2.42516	0.363367	0
			G1P-3a	3			0	0.296533	0.234453	0.183026	0.39789	0.879001	1.78534	1.84223	2.16699	0.99101	0.512336	0.105033	0.190087			0.889598	0.70336	0.549079	1.19367	2.637	5.35602	5.52669	6.50096	2.97303	1.53701	0.3151	0.570262
			G1P-4a	4			0	0.405061	0.41421	0.247391	0.00249661	0.0654409	0.472315	1.63911	2.29614	2.27724	1.47532	0.447754	0.156955			1.62024	1.65684	0.989563	0.00998645	0.261764	1.88926	6.55645	9.18457	9.10897	5.90126	1.79101	0.627822
			G1P-5a	5			0	0	0.0844275	0	0.133225	0.268958	0.104501	1.2054	1.49954	3.76545	2.43326	0.705283	1.7996			0	0.422137	0	0.666125	1.34479	0.522503	6.02702	7.4977	18.8273	12.1663	3.52641	8.99798
			G1P-6a	6			0	0	0	0	0	0	0.175724	0.361838	0.663756	2.67998	3.65346	3.79651	6.80846			0	0	0	0	0	1.05434	2.17103	3.98254	16.0799	21.9208	22.7791	40.8508
																				sum		7.52598	11.4976	7.5925	9.2773	10.4241	15.8486	30.4526	32.7584	48.6323	43.9505	28.775	51.0468
			ADPG-0	0			0.612897	0.321723	0.200135	0.25089	0.171955	0.173153	0.118822	0	0.0395536	0	0	0.00769294	0			0	0	0	0	0	0	0	0	0	0	0	0
			ADPG-1	1			0.0084894	0.190209	0.207282	0.271644	0.0955704	0.236621	0.17246	0.0413829	0.0478889	0	0	0	0			0.190209	0.207282	0.271644	0.0955704	0.236621	0.17246	0.0413829	0.0478889	0	0	0	0
			ADPG-2	2			0	0.166508	0.1749	0.271336	0.0972726	0.304854	0.270979	0.0813902	0.107988	0.00275796	0	0	0			0.333017	0.3498	0.542672	0.194545	0.609707	0.541957	0.16278	0.215976	0.00551593	0	0	0
			ADPG-3	3			0	0.0501382	0.0789411	0.114408	0.0773242	0.282036	0.279548	0.0905628	0.0861471	0.0449066	0.0582915	0	0			0.150415	0.236823	0.343223	0.231973	0.846107	0.838645	0.271688	0.258441	0.13472	0.174875	0	0
			ADPG-4	4			0	0.00324176	0.0205743	0.0397905	0.000809266	0.138816	0.174703	0.0753397	0.178864	0.115645	0.0665099	0.0210116	0.0453113			0.012967	0.0822974	0.159162	0.00323706	0.555264	0.698813	0.301359	0.715458	0.462581	0.26604	0.0840464	0.181245
			ADPG-5	5			0	0	0	0	0	0.0625104	0.0767417	0.0584612	0.159396	0.137648	0.159607	0.0562841	0.157763			0	0	0	0	0.312552	0.383708	0.292306	0.796982	0.688238	0.798034	0.28142	0.788816
			ADPG-6	6			0	0	0	0	0	0.00651861	0.0294066	0.0364471	0.0998742	0.185353	0.198244	0.211152	0.587713			0	0	0	0	0.0391117	0.176439	0.218683	0.599245	1.11212	1.18947	1.26691	3.52628
																				sum		0.686607	0.876202	1.3167	0.525325	2.59936	2.81202	1.2882	2.63399	2.40317	2.42841	1.63238	4.49634
			UDPG-0	0			79.6149	71.0339	48.3296	49.9906	37.6057	66.9667	43.1853	24.0823	23.1887	22.1635	16.6112	9.94483	10.85			0	0	0	0	0	0	0	0	0	0	0	0
			UDPG-1	1			1.85115	11.4987	9.22799	11.3087	10.228	13.8612	13.8538	8.29183	7.38379	1.66218	1.6277	0.489612	0.597926			11.4987	9.22799	11.3087	10.228	13.8612	13.8538	8.29183	7.38379	1.66218	1.6277	0.489612	0.597926
			UDPG-2	2			0.288456	4.97647	4.34076	4.52626	6.0436	9.83023	9.8101	10.4106	10.306	4.91594	2.90521	0.751887	0.301447			9.95293	8.68152	9.05252	12.0872	19.6605	19.6202	20.8212	20.612	9.83188	5.81043	1.50377	0.602894
			UDPG-3	3			0	0.914731	1.27086	1.61891	2.3742	4.87974	6.51002	9.14549	11.9939	9.08143	7.68076	1.70419	1.70262			2.74419	3.81258	4.85673	7.12259	14.6392	19.5301	27.4365	35.9817	27.2443	23.0423	5.11256	5.10786
			UDPG-4	4			0	0.720281	0.323197	0.701144	0.735983	1.87986	3.51905	6.518	13.7786	13.9321	13.4419	3.25098	2.81073			2.88112	1.29279	2.80458	2.94393	7.51943	14.0762	26.072	55.1142	55.7284	53.7675	13.0039	11.2429
			UDPG-5	5			0	0	0.074171	0	0	0.475371	1.28382	1.95222	8.36214	14.2522	13.6095	7.90394	7.35713			0	0.370855	0	0	2.37685	6.4191	9.76109	41.8107	71.2608	68.0475	39.5197	36.7856
			UDPG-6	6			0	0	0	0	0.0896843	0.0371268	0.023381	1.41453	5.31949	20.1533	22.6417	25.1453	41.0986			0	0	0	0.538106	0.222761	0.140286	8.4872	31.9169	120.92	135.85	150.872	246.592
																				sum		27.0769	23.3857	28.0225	32.9198	58.2799	73.6396	100.87	192.819	286.647	288.146	210.501	300.929
	Photorespiratory intermediates		2PG-0	0			1.31209	0.899896	1.13673	1.3125	1.23585	1.3276	1.22711	0.846576	0.512802	0.489678	0.253844	0.114867	0.183059			0	0	0	0	0	0	0	0	0	0	0	0
			2PG-1	1			0.00834644	0.18819	0.147333	0.195714	0.282132	0.515368	0.525311	0.445666	0.36074	0.295168	0.139072	0.069593	0.109604			0.18819	0.147333	0.195714	0.282132	0.515368	0.525311	0.445666	0.36074	0.295168	0.139072	0.069593	0.109604
			2PG-2	2			0.0377636	0.0421431	0.126093	0.180213	0.0627175	0.404144	0.449101	0.559022	0.566198	1.15792	0.874176	1.293	2.28778			0.0842862	0.252185	0.360426	0.125435	0.808288	0.898202	1.11804	1.1324	2.31584	1.74835	2.586	4.57555
																				sum		0.272477	0.399519	0.556139	0.407567	1.32366	1.42351	1.56371	1.49314	2.61101	1.88742	2.6556	4.68516
			Glycine-0a	0			83.9178	82.7232	83.2071	81.706	82.5533	80.7934	76.3973	66.8077	52.6173	0	0	10.2027	0			0	0	0	0	0	0	0	0	0	0	0	0
			Glycine-1a	1			0.101002	1.29564	0.811695	2.31285	1.46556	3.22539	7.62151	17.2111	31.4015	88.7412	107.225	34.655	84.0188			1.29564	0.811695	2.31285	1.46556	3.22539	7.62151	17.2111	31.4015	88.7412	107.225	34.655	84.0188
																				sum		1.29564	0.811695	2.31285	1.46556	3.22539	7.62151	17.2111	31.4015	88.7412	107.225	34.655	84.0188
			Serine-0ca	0			164.07	164.07	164.07	164.07	164.07	161.57	161.358	151.056	125.837	34.8283	0	2.94181	0.0046764			0	0	0	0	0	0	0	0	0	0	0	0
			Serine-1ca	1			0	0	0	0	0	2.49973	2.7118	13.0143	32.243	85.7752	116.806	52.6265	44.4772			0	0	0	0	2.49973	2.7118	13.0143	32.243	85.7752	116.806	52.6265	44.4772
			Serine-2ca	2			0	0	0	0	0	0	0	0	5.99004	43.4665	94.251	108.502	119.588			0	0	0	0	0	0	0	11.9801	86.933	188.502	217.003	239.176
																				sum		0	0	0	0	2.49973	2.7118	13.0143	44.2231	172.708	305.308	269.63	283.653
			Glycerate-0c	0			704.18	493.081	367.963	356.779	381.442	228.948	356.265	594.432	368.813	504.952	499.013	236.904	233.05			0	0	0	0	0	0	0	0	0	0	0	0
			Glycerate-1c	1			0	1.45451	0	0	0	0	0	5.29812	2.99913	22.7623	37.0989	15.0154	27.9644			1.45451	0	0	0	0	0	5.29812	2.99913	22.7623	37.0989	15.0154	27.9644
			Glycerate-2c	2			0	0	0	0	0	0	0.581868	5.45842	4.44681	24.2493	38.1406	54.6795	102.365			0	0	0	0	0	1.16374	10.9168	8.89363	48.4986	76.2812	109.359	204.731
																				sum		1.45451	0	0	0	0	1.16374	16.215	11.8928	71.2609	113.38	124.374	232.695
[truncated: 25 more columns]

## Sheet: Supp S9
	Supplementary Table S9. Estimation of photorespiration in maize from gas exchange. Net CO2 assimilation rate (An ,µmol CO2 g-1 FW h-1) was quantified upon ambient (21%) and low O2 (2%) in 6 independent plants with eight replicate measurements. Data are presented per plant and for all plants (“all”).
		O2	Replicate	Plant 1	Plant 2	Plant 3	Plant 4	Plant 5	Plant 6
		0.21	1	247.692	231.345	164.271	156.037	224.896	161.284
			2	247.528	230.229	163.995	155.997	224.696	160.963
			3	247.62	230.406	164.8	156.706	224.793	161.346
			4	247.589	229.766	164.64	156.589	225.015	161.187
			5	247.478	229.632	164.836	156.751	225.083	161.355
			6	247.717	229.729	164.832	156.744	225.189	161.35
			7	248.292	230.193	164.641	156.508	225.074	161.667
			8	247.744	230.301	164.532	156.627	225.502	161.714
		0.02	1	264.859	245.644	174.282	163.764	235.152	170.839
			2	265.228	244.321	174.748	157.772	235.317	171.877
			3	265.606	244.086	174.868	160.063	235.751	171.773
			4	265.578	243.966	175.173	159.829	236.28	171.937
			5	266.113	243.743	175.016	159.3	235.848	173.016
			6	266.255	243.965	175.786	159.21	235.989	172.59
			7	265.87	244.478	175.852	159.668	235.953	172.32
			8	266.58	244.585	176.168	159.452	236.345	172.482
				Plant 1	Plant 2	Plant 3	Plant 4	Plant 5	Plant 6	All
	mean ± SD	0.21		247.7 ± 0.25	230.2 ± 0.55	164.6 ± 0.30	156.5 ± 0.31	225 ± 0.25	161.4 ± 0.24	197.6 ± 41.0
		0.02		265.8 ± 0.56	244.3 ± 0.60	175.2 ± 0.64	159.9 ± 1.71	235.8 ± 0.42	172.1 ± 0.66	208.9 ± 45.0
	% difference			6.7933	5.79026	6.08786	2.11864	4.5789	6.24387	5.3 ± 1.7

## Sheet: Supp S10
	Supplementary Table S10. Arabidopsis thaliana at ambient (21%) and low (2%) O2: 13C enrichment (%) of photorespiratory and CBC intermediates, relative isotopomer abundance (%) of glycine and serine, and amounts of photorespiratory intermediates. Duration of labeling is indicated in seconds. Enrichment is calculated as %, values are means ± SD (n = between 3 and 13). Amounts were calculated by sum…
	13C enrichment (%)
	Conditions	Compounds	0	5	10	20	30	45	60	90	120	180	300	600	1200	2400	3600
	21% O2	Glycine	0.11 ± 0.22	0 ± 0	0 ± 0	0.29 ± 0.35	1.3 ± 0.53	2.4 ± 0.62	4.3 ± 0.77	6.5 ± 0.57	12 ± 3.3	13.9 ± 3.1	18.5 ± 6	28.7 ± 3.9	34.2 ± 20.3	58.1 ± 15.9	57.8 ± 11.4
		Serine	0.25 ± 0.39	0.21 ± 0.1	0.19 ± 0.06	0.11 ± 0.04	0.29 ± 0.05	0.54 ± 0.11	0.99 ± 0.28	2.7 ± 0.38	6 ± 0.96	11.5 ± 2.8	24.9 ± 2.8	46.7 ± 2.5	65.4 ± 5	81.3 ± 2.7	84.8 ± 2.8
		Glycerate	0.86 ± 0.49	0.75 ± 0.18	0.64 ± 0.03	0.6 ± 0.39	1.1 ± 0.57	1.1 ± 0.34	1.4 ± 0.79	1.7 ± 0.77	3.5 ± 0.49	6.7 ± 1.5	14.1 ± 0.5	30.8 ± 2.08	50 ± 5.71	68.9 ± 4.03	78 ± 2.7
		3PGA	0.26 ± 0.48	4.4 ± 1.4	9.7 ± 1.3	13.3 ± 2.1	18.1 ± 2.1	26.6 ± 0.91	33.3 ± 2.5	42.9 ± 3.6	52.6 ± 3.2	58.3 ± 6.2	73.6 ± 2.5	83 ± 2.2	87.6 ± 2.2	92.7 ± 1.2	93.4 ± 1.2
		2PGA	0.11 ± 0.27	4.8 ± 0.73	8.2 ± 1	11.7 ± 0.83	17 ± 1.2	24 ± 2.4	31.6 ± 1.6	41.2 ± 2.8	51.4 ± 2.3	59.5 ± 2.6	71.6 ± 2.7	80.7 ± 3	85.7 ± 1.8	90 ± 1.1	92 ± 1.2
		DHAP	0.09 ± 0.1	4.8 ± 0.61	10 ± 1.5	13.1 ± 0.84	21 ± 1.6	26.2 ± 1	31.9 ± 1.4	41.2 ± 0.94	50.8 ± 0.75	58.8 ± 2.1	69.6 ± 2.1	78.4 ± 0.96	85.1 ± 0.6	89.7 ± 0.73	91.6 ± 0.55
		FBP	0.05 ± 0.06	3.1 ± 1.7	21.6 ± 8.8	19 ± 14	33.4 ± 16	47.5 ± 5.4	50.7 ± 0.6	46.8 ± 2.1	46.5 ± 2.8	51.1 ± 2.7	62.4 ± 2.8	72.1 ± 1.1	80.7 ± 1.4	86.2 ± 2.8	89.7 ± 1.1
		F6P	0.17 ± 0.12	2.1 ± 0.58	5.1 ± 1.1	7.7 ± 0.33	12.2 ± 1.7	17.5 ± 1.1	20.7 ± 0.99	27.9 ± 1.2	35 ± 1.2	42.2 ± 3.1	57.8 ± 2.4	70.1 ± 2.2	78.6 ± 1	86.3 ± 2.1	88 ± 1.1
		SBP	0.25 ± 0.29	3.8 ± 0.64	9.2 ± 1.3	12.8 ± 1.1	22.4 ± 2.6	30.1 ± 1.7	35.2 ± 2.8	44.5 ± 1.5	52.8 ± 1.8	60.3 ± 6	71.5 ± 2.5	81.1 ± 1.1	83.8 ± 1.6	89.9 ± 0.67	90.2 ± 2.2
		S7P	0.1 ± 0.1	1.7 ± 0.55	6.3 ± 1.2	10.9 ± 1.2	22.2 ± 2.1	32.5 ± 2.3	38.9 ± 2.8	49.4 ± 1.1	58.4 ± 0.87	66.5 ± 2.9	77.1 ± 1.4	86.3 ± 1.1	91.2 ± 0.77	94.6 ± 0.15	95.3 ± 0.75
		R5P	0.09 ± 0.08	2.1 ± 0.27	4.8 ± 1.5	5 ± 1.6	11.3 ± 3.2	19.9 ± 1.1	24.4 ± 2.9	34.1 ± 0.96	42.5 ± 2.3	53.7 ± 2.7	66.4 ± 2.4	75.2 ± 2.2	82.9 ± 0.87	86.1 ± 2.4	89.4 ± 0.39
		Ru5P+X5P	0.06 ± 0.09	2.1 ± 0.3	5.7 ± 1.1	10.6 ± 1.5	19.8 ± 2.9	28.9 ± 2.7	35.2 ± 1.5	46.9 ± 2.1	54.1 ± 3.1	63 ± 3.5	75 ± 2.3	84.5 ± 0.46	90.5 ± 1.8	94.6 ± 1.6	95.1 ± 1.2
		RuBP	0.46 ± 0.48	2.8 ± 0.59	6.5 ± 0.94	8.1 ± 1.2	16.7 ± 3.2	26.7 ± 2	33.5 ± 2	44 ± 1.9	53.1 ± 2.2	62.4 ± 2.9	74.6 ± 2.7	83.6 ± 0.97	89.7 ± 1.2	93 ± 0.87	94.8 ± 0.53
	2% O2	Glycine	0.01 ± 0.03	0 ± 0	0.05 ± 0.06	0.1 ± 0.09	0.19 ± 0.15	0.91 ± 0.28	1.3 ± 1	3 ± 2.4	6.5 ± 5.8	7 ± 5.8	12.2 ± 6.8	8.3 ± 1.6	19.7 ± 13.7	27.4 ± 12.5	22.2 ± 7.3
		Serine	0.2 ± 0.18	0.11 ± 0.12	0.18 ± 0.13	0.15 ± 0.08	0.26 ± 0.21	0.43 ± 0.3	0.54 ± 0.08	1.5 ± 0.28	3.1 ± 1.3	6.3 ± 1.6	14.9 ± 0.72	28.8 ± 8.8	44.6 ± 8.2	61.2 ± 2.1	63.2 ± 6.9
		Glycerate	1.5 ± 0.96	1.7 ± 1.2	1.5 ± 0.57	1.4 ± 0.75	0.92 ± 0.42	2 ± 0.6	1.3 ± 0.3	1.6 ± 0.87	0.83 ± 0.57	3 ± 1.1	3.7 ± 1.71	6.5 ± 2.2	14.7 ± 5.5	22.3 ± 7.5	31.7 ± 9.7
		3PGA	0.27 ± 0.44	6.1 ± 1.5	10 ± 1.5	17 ± 7	23.5 ± 4.8	32 ± 3.6	40.9 ± 3.3	55.7 ± 3.2	59.5 ± 3.2	74.4 ± 3.7	86.7 ± 2.5	87.3 ± 3.2	91.2 ± 2.1	95 ± 1	92.2 ± 2.2
		2PGA	0.15 ± 0.19	5.7 ± 0.69	9.3 ± 0.89	15.3 ± 6.7	21.3 ± 5.3	30.4 ± 2.6	36.9 ± 1.4	54.2 ± 3.9	53.9 ± 12	68.4 ± 1.5	81.8 ± 0.74	87.8 ± 1.4	90.9 ± 2.1	93 ± 0.46	93.8 ± 1.5
		DHAP	0.15 ± 0.23	4.7 ± 0.65	9.1 ± 1.2	18.4 ± 5.4	23.5 ± 3.4	33.5 ± 1.7	40.6 ± 0.99	54.5 ± 3.6	58 ± 6.7	69.8 ± 2.3	80.4 ± 0.19	86.3 ± 1.2	89 ± 2.6	92.6 ± 0.52	93.1 ± 0.71
		FBP	0.11 ± 0.21	2.7 ± 1	10.2 ± 2.3	28.1 ± 15	48 ± 18	42.5 ± 6.3	37.5 ± 11	46 ± 4.1	51 ± 6.5	59.8 ± 1.8	73.3 ± 0.65	78 ± 0.72	83.6 ± 3.6	89.7 ± 1.3	91.1 ± 1.5
		F6P	0.17 ± 0.11	2.4 ± 0.13	4.4 ± 0.85	10.1 ± 3.5	13.6 ± 2.8	20.9 ± 1.9	26.5 ± 2.2	37.4 ± 4	39.8 ± 9.1	50.7 ± 2.8	67.9 ± 1.8	76.8 ± 2	83.5 ± 4.6	87.8 ± 2.5	90.3 ± 1.2
		SBP	0.32 ± 0.48	4.3 ± 0.53	9.7 ± 1.6	18.2 ± 7.9	26.6 ± 4.2	36.4 ± 2.6	42.8 ± 2.3	56.9 ± 4.7	61 ± 8.3	71.6 ± 1.9	83.4 ± 0.29	87.3 ± 1.4	89.7 ± 2.6	92.8 ± 0.5	92.5 ± 0.74
		S7P	0.13 ± 0.09	1.8 ± 0.38	5.2 ± 0.68	17 ± 6.7	25.7 ± 2.9	37.1 ± 1.8	45.3 ± 1.9	60.7 ± 3.7	64.3 ± 6.7	77 ± 2.5	86.9 ± 0.35	91.8 ± 1.3	93.7 ± 1.1	95.5 ± 0.74	95.6 ± 0.86
		R5P	0.14 ± 0.18	1.6 ± 0.25	3.6 ± 0.5	10.3 ± 4.2	16 ± 2.5	23.8 ± 2.1	28.2 ± 5	43.3 ± 7.8	49.5 ± 4.7	60.6 ± 3.9	74.1 ± 2	79.8 ± 1.4	84 ± 2.8	89.2 ± 3	90.3 ± 1.5
		Ru5P+X5P	0.22 ± 0.26	2 ± 0.53	4.7 ± 0.9	14.3 ± 6.8	21.2 ± 4.2	31.8 ± 2.5	39.2 ± 1.2	54.5 ± 3.9	59.5 ± 4.9	72.7 ± 2.1	83.7 ± 1.4	89.7 ± 1.7	91.2 ± 2.2	95.5 ± 1.8	95.6 ± 0.29
		RuBP	0.73 ± 0.8	3 ± 0.88	5.5 ± 1.4	13.7 ± 5.7	20.3 ± 3.9	29.9 ± 3.1	35.8 ± 3.4	52.9 ± 5.2	57.6 ± 5.6	72 ± 1.6	84.1 ± 0.84	89.2 ± 1.3	92 ± 1.2	94.3 ± 0.87	94.6 ± 1.8
	Relative isotopomer abundance (%) of photorespiratory intermediates
	Conditions	Compounds	0	5	10	20	30	45	60	90	120	180	300	600	1200	2400	3600
	21% O2	Glycine-0	99.9 ± 0.22	100 ± 0	100 ± 0	99.7 ± 0.35	98.7 ± 0.53	97.6 ± 0.62	95.7 ± 0.77	93.5 ± 0.57	88 ± 3.3	86.1 ± 3.1	81.5 ± 6	71.3 ± 3.9	65.8 ± 20.3	41.9 ± 15.9	42.2 ± 11.4
		Glycine-1	0.11 ± 0.22	0 ± 0	0 ± 0	0.3 ± 0.35	1.3 ± 0.53	2.4 ± 0.62	4.3 ± 0.77	6.5 ± 0.57	12 ± 3.3	13.9 ± 3.1	18.5 ± 6	28.7 ± 3.9	34.2 ± 20.3	58.1 ± 15.9	57.8 ± 11.4
		Serine-0	99.6 ± 0.43	99.6 ± 0.15	99.7 ± 0.07	99.8 ± 0.07	99.4 ± 0.12	98.9 ± 0.23	98.1 ± 0.52	94.9 ± 0.76	89.5 ± 1.57	81.2 ± 4.18	62.9 ± 3.64	38.8 ± 2.8	22 ± 4.1	10.1 ± 2	8.1 ± 1.9
		Serine-1	0.3 ± 0.16	0.36 ± 0.1	0.28 ± 0.03	0.17 ± 0.08	0.55 ± 0.13	1.06 ± 0.23	1.9 ± 0.49	4.7 ± 0.76	9.1 ± 1.21	14.6 ± 2.75	24.4 ± 1.71	29.1 ± 0.9	25.2 ± 1.8	17.2 ± 1.7	14.2 ± 1.7
		Serine-2	0.11 ± 0.36	0.03 ± 0.06	0.05 ± 0.06	0 ± 0.04	0.01 ± 0.03	0.007 ± 0.01	0.1 ± 0.07	0.41 ± 0.02	1.47 ± 0.36	4.1 ± 1.43	12.7 ± 1.97	32.1 ± 2.3	52.8 ± 5.9	72.7 ± 3.5	77.6 ± 3.6
	2% O2	Glycine-0	99.99 ± 0.03	100 ± 0	99.9 ± 0.06	99.9 ± 0.09	99.8 ± 0.15	99.1 ± 0.28	98.7 ± 1.01	97.3 ± 2	93.5 ± 5.8	93 ± 5.8	87.8 ± 6.8	91.7 ± 1.6	80.3 ± 13.7	72.6 ± 12.5	77.8 ± 7.3
		Glycine-1	0.01 ± 0.03	0 ± 0	0.1 ± 0.06	0.1 ± 0.09	0.19 ± 0.15	0.91 ± 0.28	1.3 ± 1	2.7 ± 2	6.5 ± 5.8	7 ± 5.8	12.2 ± 6.8	8.3 ± 1.6	19.7 ± 13.7	27.4 ± 12.5	22.2 ± 7.3
		Serine-0	99.7 ± 0.24	99.8 ± 0.16	99.6 ± 0.24	99.7 ± 0.16	99.5 ± 0.36	99.2 ± 0.59	98.9 ± 0.16	96.6 ± 0.94	94.3 ± 2.2	89.2 ± 2.7	77 ± 0.83	60.8 ± 10.3	44.5 ± 8.2	28.8 ± 1.6	28 ± 6.6
		Serine-1	0.3 ± 0.17	0.12 ± 0.1	0.35 ± 0.23	0.3 ± 0.16	0.42 ± 0.3	0.85 ± 0.58	1.1 ± 0.16	3.2 ± 0.7	5.2 ± 1.91	8.9 ± 2.17	16.3 ± 0.35	20.7 ± 3	22 ± 2.4	20.1 ± 1.1	17.7 ± 0.8
		Serine-2	0.07 ± 0.14	0.05 ± 0.08	0.01 ± 0.02	0 ± 0	0.05 ± 0.08	0.003 ± 0	0 ± 0	0.2 ± 0.26	0.53 ± 0.33	1.9 ± 0.55	6.8 ± 0.64	18.5 ± 7.3	33.6 ± 8.3	51.2 ± 2.7	54.3 ± 7.1
	Amounts of photorespiratory intermediates
	Conditions	Compounds	0	5	10	20	30	45	60	90	120	180	300	600	1200	2400	3600	all
		Glycine	572 ± 297	676 ± 99	627 ± 57	563 ± 331	426 ± 244	572 ± 45	543 ± 23	689 ± 172	643 ± 193	742 ± 152	832 ± 347	750 ± 34	902 ± 419	621 ± 232	728 ± 150	643 ± 237
	21% O2	Serine	652 ± 153	771 ± 94.3	765 ± 103	673 ± 279	572 ± 241	764 ± 163	808 ± 191	696 ± 149	706 ± 182	723 ± 167	712 ± 182	751 ± 136	715 ± 130	824 ± 89.9	883 ± 208	719 ± 162
		Glycerate	80.9 ± 25.7	94.9 ± 21	91.6 ± 17.2	81.4 ± 48.1	53.6 ± 34.7	80.9 ± 25	72.5 ± 19.2	64.6 ± 21.7	77.7 ± 21.7	81 ± 34.3	71.9 ± 17.2	78.3 ± 20.9	79.1 ± 27.6	80.1 ± 27.4	107 ± 29.1	79.9 ± 25.6
		Glycine	254 ± 148	392 ± 265	598 ± 421	414 ± 266	451 ± 323	241 ± 142	330 ± 260	368 ± 249	254 ± 171	298 ± 157	181 ± 112	324 ± 77	336 ± 192	279 ± 164	327 ± 135	n.d.
	2% O2	Serine	326 ± 84.6	364 ± 223	299 ± 85	309 ± 113	334 ± 128	290 ± 35	269 ± 35	258 ± 78	338 ± 150	335 ± 28.6	276 ± 30.9	248 ± 54.7	339 ± 152	297 ± 106	227 ± 54	n.d.
		Glycerate	20.3 ± 6.1	19.4 ± 4.4	19.3 ± 2	20.2 ± 6.8	20.2 ± 6.2	17 ± 2.5	17.6 ± 1	14.7 ± 2.8	17.7 ± 9	16.4 ± 5.6	16.8 ± 4.2	13.6 ± 2.3	15.2 ± 6	16.6 ± 6.1	15.3 ± 4.6	n.d.

[truncated: 2 more sheets: Supp S11, Supp S12]
